# Supplementary material for: Ethyl 2-[4-(benzyloxy)anilino]-4-oxo-4,5-dihydro­furan-3-carboxyl­ate
Source: Acta Crystallogr Sect E Struct Rep Online. 2008 Nov 13;64(Pt 12):o2315. doi: 10.1107/S1600536808035988 (PMC2960036; doi:10.1107/S1600536808035988)
Supplement: Supplementary file 1 [file e-64-o2315-sup1.cif]

##############################################################################
###                                                                        ###
###        Electronic paper (Acta Crystallographica Section E)             ###
###                                                                        ###
##############################################################################
#                                                                            #
# This CIF contains the data in a paper accepted for publication in Acta     #
# Crystallographica Section E. It conforms to the requirements of Notes      #
# for Authors for Section E, and has been peer reviewed under the auspices   #
# of the IUCr Commission on Journals.                                        #
#                                                                            #
# Full details of the Crystallographic Information File format               #
# are given in the paper "The Crystallographic Information File (CIF):       #
# a New Standard Archive File for Crystallography" by S. R. Hall, F. H.      #
# Allen and I. D. Brown [Acta Cryst. (1991), A47, 655-685].                  #
#                                                                            #
# The current version of the core CIF dictionary is obtainable from          #
# ftp://ftp.iucr.org/pub/cif_core.dic. The current version number is 2.4.    #
#                                                                            #
# Software is freely available for graphical display of the structure(s) in  #
# this CIF.  For information consult the CIF home page http://www.iucr.org/  #
# cif/home.html                                                              #
#                                                                            #
# This file may be used for bona fide research purposes within the           #
# scientific community so long as proper attribution is given to the journal # 
# article from which it was obtained.                                        #
#                                                                            #
##############################################################################
                                             
data_I
_audit_creation_method     SHELXL-97
_chemical_name_systematic
;
Ethyl 2-[4-(benzyloxy)anilino]-4-oxo-4,5-dihydrofuran-3-carboxylate
;
_chemical_name_common     ?
_chemical_formula_moiety     'C20 H19 N O5'
_chemical_formula_sum     'C20 H19 N O5'
_chemical_formula_weight     353.36
_chemical_melting_point     ?
_symmetry_cell_setting     'triclinic'
_symmetry_space_group_name_H-M     'P -1'
_symmetry_space_group_name_Hall     '-P 1'
loop_
    _symmetry_equiv_pos_as_xyz
    'x, y, z'
    '-x, -y, -z'
_cell_length_a     9.1315(3)
_cell_length_b     10.4040(3)
_cell_length_c     11.1162(4)
_cell_angle_alpha     84.848(2)
_cell_angle_beta     66.436(2)
_cell_angle_gamma     64.121(2)
_cell_volume     866.34(5)
_cell_formula_units_Z     2
_cell_measurement_reflns_used     6361
_cell_measurement_theta_min     2.63
_cell_measurement_theta_max     30.65
_cell_measurement_temperature     293(2)
_exptl_crystal_description     prism
_exptl_crystal_colour     yellow
_exptl_crystal_size_max     0.25
_exptl_crystal_size_mid     0.20
_exptl_crystal_size_min     0.20
_exptl_crystal_density_diffrn     1.355
_exptl_crystal_density_meas     ?
_exptl_crystal_density_method     'not measured'
_exptl_crystal_F_000     372
_exptl_absorpt_coefficient_mu     0.098
_exptl_absorpt_correction_type     'multi-scan'
_exptl_absorpt_process_details     '(Blessing, 1995)'
_exptl_absorpt_correction_T_min     0.9759
_exptl_absorpt_correction_T_max     0.9807
_exptl_special_details
;
;
_diffrn_ambient_temperature     293(2)
_diffrn_radiation_type     MoK\a
_diffrn_radiation_wavelength     0.71073
_diffrn_radiation_source     'fine-focus sealed tube'
_diffrn_radiation_monochromator     graphite
_diffrn_measurement_device_type     'Bruker Kappa APEXII'
_diffrn_measurement_method     'Bruker axs (kappa apex2)'
_diffrn_detector_area_resol_mean     ?
_diffrn_reflns_number     22596
_diffrn_reflns_av_R_equivalents     0.0250
_diffrn_reflns_av_sigmaI/netI     0.0214
_diffrn_reflns_theta_min     2.01
_diffrn_reflns_theta_max     30.70
_diffrn_reflns_theta_full     25.00
_diffrn_measured_fraction_theta_max     0.997
_diffrn_measured_fraction_theta_full     1.000
_diffrn_reflns_limit_h_min     -13
_diffrn_reflns_limit_h_max     13
_diffrn_reflns_limit_k_min     -14
_diffrn_reflns_limit_k_max     14
_diffrn_reflns_limit_l_min     -15
_diffrn_reflns_limit_l_max     15
_diffrn_standards_number     0
_diffrn_standards_interval_count     0
_diffrn_standards_interval_time     0
_diffrn_standards_decay_%     0
_refine_special_details
;
Refinement of <i>F</i>^2^ against ALL reflections. The weighted <i>R</i>-factor
<i>wR</i> and goodness of fit <i>S</i> are based on <i>F</i>^2^, conventional
<i>R</i>-factors <i>R</i> are based on <i>F</i>, with <i>F</i> set to zero for
negative <i>F</i>^2^. The threshold expression of <i>F</i>^2^ >
\s(<i>F</i>^2^) is used only for calculating <i>R</i>-factors(gt) <i>etc</i>.
and is not relevant to the choice of reflections for refinement.
<i>R</i>-factors based on <i>F</i>^2^ are statistically about twice as large
as those based on <i>F</i>, and <i>R</i>- factors based on ALL data will be
even larger.
;
_reflns_number_total     5349
_reflns_number_gt     3665
_reflns_threshold_expression     >2sigma(I)
_refine_ls_structure_factor_coef     Fsqd
_refine_ls_matrix_type     full
_refine_ls_R_factor_all     0.0743
_refine_ls_R_factor_gt     0.0510
_refine_ls_wR_factor_gt     0.1434
_refine_ls_wR_factor_ref     0.1633
_refine_ls_goodness_of_fit_ref     1.031
_refine_ls_restrained_S_all     1.031
_refine_ls_number_reflns     5349
_refine_ls_number_parameters     235
_refine_ls_number_restraints     0
_refine_ls_hydrogen_treatment     constr
_refine_ls_weighting_scheme     calc
_refine_ls_weighting_details
         'calc w=1/[\s^2^(Fo^2^)+(0.0812P)^2^+0.1488P] where P=(Fo^2^+2Fc^2^)/3'
_atom_sites_solution_hydrogens     geom
_atom_sites_solution_primary     direct
_atom_sites_solution_secondary     difmap
_refine_ls_shift/su_max     0.000
_refine_ls_shift/su_mean     0.000
_refine_diff_density_max     0.290
_refine_diff_density_min     -0.196
_refine_ls_extinction_method     none
_refine_ls_extinction_coef     ?
loop_
    _atom_type_symbol
    _atom_type_description
    _atom_type_scat_dispersion_real
    _atom_type_scat_dispersion_imag
    _atom_type_scat_source
    'C' 'C' 0.0033 0.0016
                         'International Tables Vol C Tables 4.2.6.8 and 6.1.1.4'
    'H' 'H' 0.0000 0.0000
                         'International Tables Vol C Tables 4.2.6.8 and 6.1.1.4'
    'N' 'N' 0.0061 0.0033
                         'International Tables Vol C Tables 4.2.6.8 and 6.1.1.4'
    'O' 'O' 0.0106 0.0060
                         'International Tables Vol C Tables 4.2.6.8 and 6.1.1.4'
_computing_data_collection     'APEX2 (Bruker, 2004)'
_computing_cell_refinement     'APEX2 and SAINT (Bruker, 2004)'
_computing_data_reduction     'SAINT and XPREP (Bruker, 2004)'
_computing_structure_solution     'SHELXS97 (Sheldrick, 2008)'
_computing_structure_refinement     'SHELXL97 (Sheldrick, 2008)'
_computing_molecular_graphics     'ORTEP-3 (Farrugia, 1997)'
_computing_publication_material     'PLATON (Spek, 2003)'
loop_
    _atom_site_type_symbol
    _atom_site_label
    _atom_site_fract_x
    _atom_site_fract_y
    _atom_site_fract_z
    _atom_site_U_iso_or_equiv
    _atom_site_adp_type
    _atom_site_calc_flag
    _atom_site_refinement_flags
    _atom_site_occupancy
    _atom_site_disorder_assembly
    _atom_site_disorder_group
    C C1 1.26357(19) 0.57501(15) 0.0775(2) 0.0570(4) Uani d . 1 . .
    H H1A 1.3252 0.5714 0.1323 0.068 Uiso calc R 1 . .
    H H1B 1.3224 0.6003 -0.0086 0.068 Uiso calc R 1 . .
    C C2 1.26228(18) 0.43137(14) 0.06491(15) 0.0437(3) Uani d . 1 . .
    C C3 1.07887(17) 0.46034(12) 0.12356(14) 0.0386(3) Uani d . 1 . .
    C C4 0.98080(17) 0.60818(13) 0.15886(14) 0.0396(3) Uani d . 1 . .
    C C5 0.71086(17) 0.83503(13) 0.24252(14) 0.0421(3) Uani d . 1 . .
    C C6 0.58376(19) 0.91391(14) 0.19371(16) 0.0496(3) Uani d . 1 . .
    H H6 0.5628 0.8684 0.1383 0.060 Uiso calc R 1 . .
    C C7 0.4878(2) 1.06059(15) 0.22738(17) 0.0517(4) Uani d . 1 . .
    H H7 0.4011 1.1138 0.1956 0.062 Uiso calc R 1 . .
    C C8 0.52074(18) 1.12851(14) 0.30861(15) 0.0447(3) Uani d . 1 . .
    C C9 0.6476(2) 1.04905(15) 0.35756(16) 0.0515(4) Uani d . 1 . .
    H H9 0.6699 1.0941 0.4122 0.062 Uiso calc R 1 . .
    C C10 0.7412(2) 0.90186(15) 0.32472(16) 0.0513(4) Uani d . 1 . .
    H H10 0.8253 0.8479 0.3587 0.062 Uiso calc R 1 . .
    C C11 0.4551(2) 1.34824(16) 0.41338(19) 0.0572(4) Uani d . 1 . .
    H H11A 0.5762 1.3371 0.3698 0.069 Uiso calc R 1 . .
    H H11B 0.4396 1.3104 0.4983 0.069 Uiso calc R 1 . .
    C C12 0.3260(2) 1.50396(14) 0.43163(15) 0.0464(3) Uani d . 1 . .
    C C13 0.1520(2) 1.54983(19) 0.51716(18) 0.0639(4) Uani d . 1 . .
    H H13 0.1136 1.4836 0.5635 0.077 Uiso calc R 1 . .
    C C14 0.0329(3) 1.6920(2) 0.5359(2) 0.0798(6) Uani d . 1 . .
    H H14 -0.0853 1.7216 0.5940 0.096 Uiso calc R 1 . .
    C C15 0.0884(3) 1.78924(19) 0.4692(3) 0.0816(7) Uani d . 1 . .
    H H15 0.0083 1.8858 0.4818 0.098 Uiso calc R 1 . .
    C C16 0.2604(4) 1.7455(2) 0.3842(3) 0.0888(7) Uani d . 1 . .
    H H16 0.2983 1.8124 0.3390 0.107 Uiso calc R 1 . .
    C C17 0.3794(3) 1.6028(2) 0.3642(2) 0.0678(5) Uani d . 1 . .
    H H17 0.4968 1.5734 0.3045 0.081 Uiso calc R 1 . .
    C C18 0.99189(18) 0.36906(13) 0.14162(14) 0.0416(3) Uani d . 1 . .
    C C19 1.0226(3) 0.13250(17) 0.1330(3) 0.0729(6) Uani d . 1 . .
    H H19A 0.9252 0.1571 0.2193 0.088 Uiso calc R 1 . .
    H H19B 0.9755 0.1409 0.0669 0.088 Uiso calc R 1 . .
    C C20 1.1542(3) -0.01258(19) 0.1230(3) 0.0969(8) Uani d . 1 . .
    H H20A 1.1010 -0.0772 0.1362 0.145 Uiso calc R 1 . .
    H H20B 1.1996 -0.0205 0.1892 0.145 Uiso calc R 1 . .
    H H20C 1.2498 -0.0367 0.0372 0.145 Uiso calc R 1 . .
    N N1 0.80732(15) 0.68332(11) 0.20754(13) 0.0465(3) Uani d . 1 . .
    H H1 0.7456 0.6366 0.2196 0.056 Uiso calc R 1 . .
    O O1 0.42051(15) 1.27356(10) 0.33465(12) 0.0582(3) Uani d . 1 . .
    O O2 1.07889(13) 0.67841(9) 0.13778(12) 0.0516(3) Uani d . 1 . .
    O O3 1.39676(13) 0.32190(11) 0.01100(13) 0.0599(3) Uani d . 1 . .
    O O4 0.83217(13) 0.41370(11) 0.18030(13) 0.0568(3) Uani d . 1 . .
    O O5 1.10361(13) 0.22984(10) 0.11310(12) 0.0522(3) Uani d . 1 . .
loop_
    _atom_site_aniso_label
    _atom_site_aniso_U_11
    _atom_site_aniso_U_22
    _atom_site_aniso_U_33
    _atom_site_aniso_U_12
    _atom_site_aniso_U_13
    _atom_site_aniso_U_23
    C1 0.0359(7) 0.0384(7) 0.0945(12) -0.0144(6) -0.0230(7) -0.0096(7)
    C2 0.0369(6) 0.0328(6) 0.0618(8) -0.0125(5) -0.0221(6) -0.0017(5)
    C3 0.0350(6) 0.0269(5) 0.0514(7) -0.0118(4) -0.0164(5) 0.0010(5)
    C4 0.0365(6) 0.0293(5) 0.0512(7) -0.0138(5) -0.0161(5) 0.0010(5)
    C5 0.0329(6) 0.0283(5) 0.0550(8) -0.0099(5) -0.0111(5) -0.0017(5)
    C6 0.0440(7) 0.0350(6) 0.0669(9) -0.0108(6) -0.0241(7) -0.0080(6)
    C7 0.0477(8) 0.0345(6) 0.0683(10) -0.0062(6) -0.0297(7) -0.0062(6)
    C8 0.0396(7) 0.0313(6) 0.0531(8) -0.0074(5) -0.0159(6) -0.0064(5)
    C9 0.0499(8) 0.0383(7) 0.0627(9) -0.0108(6) -0.0261(7) -0.0081(6)
    C10 0.0473(8) 0.0365(7) 0.0638(9) -0.0073(6) -0.0275(7) -0.0013(6)
    C11 0.0551(9) 0.0374(7) 0.0748(11) -0.0102(6) -0.0299(8) -0.0108(7)
    C12 0.0490(8) 0.0342(6) 0.0518(8) -0.0126(6) -0.0204(6) -0.0068(5)
    C13 0.0594(10) 0.0494(9) 0.0610(10) -0.0147(8) -0.0135(8) 0.0040(7)
    C14 0.0601(11) 0.0616(11) 0.0776(13) 0.0030(9) -0.0178(10) -0.0184(10)
    C15 0.0951(16) 0.0345(8) 0.1246(18) -0.0077(9) -0.0732(15) -0.0061(10)
    C16 0.1034(18) 0.0548(11) 0.144(2) -0.0476(12) -0.0750(17) 0.0374(12)
    C17 0.0592(10) 0.0604(10) 0.0887(13) -0.0320(9) -0.0288(10) 0.0112(9)
    C18 0.0398(7) 0.0289(5) 0.0547(8) -0.0148(5) -0.0179(6) 0.0041(5)
    C19 0.0681(11) 0.0381(8) 0.1251(17) -0.0328(8) -0.0411(11) 0.0130(9)
    C20 0.0866(15) 0.0382(9) 0.163(3) -0.0326(10) -0.0444(16) 0.0207(12)
    N1 0.0357(6) 0.0280(5) 0.0686(8) -0.0124(4) -0.0146(5) -0.0015(5)
    O1 0.0597(7) 0.0308(5) 0.0779(8) -0.0033(4) -0.0362(6) -0.0140(5)
    O2 0.0383(5) 0.0299(4) 0.0823(8) -0.0144(4) -0.0185(5) -0.0058(4)
    O3 0.0359(5) 0.0388(5) 0.0931(9) -0.0083(4) -0.0198(5) -0.0128(5)
    O4 0.0388(5) 0.0388(5) 0.0878(8) -0.0184(4) -0.0185(5) 0.0037(5)
    O5 0.0450(5) 0.0266(4) 0.0821(8) -0.0160(4) -0.0215(5) 0.0018(4)
_geom_special_details
;
All e.s.d.'s (except the e.s.d. in the dihedral angle between two l.s. planes)
are estimated using the full covariance matrix. The cell e.s.d.'s are taken
into account individually in the estimation of e.s.d.'s in distances, angles
and torsion angles; correlations between e.s.d.'s in cell parameters are only
used when they are defined by crystal symmetry. An approximate (isotropic)
treatment of cell e.s.d.'s is used for estimating e.s.d.'s involving l.s.
planes.
;
loop_
    _geom_bond_atom_site_label_1
    _geom_bond_atom_site_label_2
    _geom_bond_site_symmetry_2
    _geom_bond_distance
    _geom_bond_publ_flag
    C1 O2 . 1.4466(17) ?
    C1 C2 . 1.5190(19) ?
    C1 H1A . 0.9700 ?
    C1 H1B . 0.9700 ?
    C2 O3 . 1.2156(16) ?
    C2 C3 . 1.4291(19) ?
    C3 C4 . 1.3953(16) ?
    C3 C18 . 1.4386(17) ?
    C4 N1 . 1.3126(17) ?
    C4 O2 . 1.3281(15) ?
    C5 C10 . 1.371(2) ?
    C5 C6 . 1.381(2) ?
    C5 N1 . 1.4287(15) ?
    C6 C7 . 1.3820(18) ?
    C6 H6 . 0.9300 ?
    C7 C8 . 1.387(2) ?
    C7 H7 . 0.9300 ?
    C8 O1 . 1.3637(15) ?
    C8 C9 . 1.381(2) ?
    C9 C10 . 1.3847(19) ?
    C9 H9 . 0.9300 ?
    C10 H10 . 0.9300 ?
    C11 O1 . 1.4238(18) ?
    C11 C12 . 1.5022(19) ?
    C11 H11A . 0.9700 ?
    C11 H11B . 0.9700 ?
    C12 C17 . 1.365(2) ?
    C12 C13 . 1.367(2) ?
    C13 C14 . 1.373(2) ?
    C13 H13 . 0.9300 ?
    C14 C15 . 1.357(3) ?
    C14 H14 . 0.9300 ?
    C15 C16 . 1.354(4) ?
    C15 H15 . 0.9300 ?
    C16 C17 . 1.376(3) ?
    C16 H16 . 0.9300 ?
    C17 H17 . 0.9300 ?
    C18 O4 . 1.2128(17) ?
    C18 O5 . 1.3316(15) ?
    C19 C20 . 1.441(3) ?
    C19 O5 . 1.4506(17) ?
    C19 H19A . 0.9700 ?
    C19 H19B . 0.9700 ?
    C20 H20A . 0.9600 ?
    C20 H20B . 0.9600 ?
    C20 H20C . 0.9600 ?
    N1 H1 . 0.8600 ?
loop_
    _geom_angle_atom_site_label_1
    _geom_angle_atom_site_label_2
    _geom_angle_atom_site_label_3
    _geom_angle_site_symmetry_1
    _geom_angle_site_symmetry_3
    _geom_angle
    _geom_angle_publ_flag
    O2 C1 C2 . . 105.83(11) ?
    O2 C1 H1A . . 110.6 ?
    C2 C1 H1A . . 110.6 ?
    O2 C1 H1B . . 110.6 ?
    C2 C1 H1B . . 110.6 ?
    H1A C1 H1B . . 108.7 ?
    O3 C2 C3 . . 131.81(12) ?
    O3 C2 C1 . . 122.98(13) ?
    C3 C2 C1 . . 105.18(11) ?
    C4 C3 C2 . . 106.96(11) ?
    C4 C3 C18 . . 121.03(12) ?
    C2 C3 C18 . . 131.90(11) ?
    N1 C4 O2 . . 117.79(11) ?
    N1 C4 C3 . . 127.88(12) ?
    O2 C4 C3 . . 114.33(11) ?
    C10 C5 C6 . . 120.12(12) ?
    C10 C5 N1 . . 120.95(13) ?
    C6 C5 N1 . . 118.92(13) ?
    C5 C6 C7 . . 119.82(13) ?
    C5 C6 H6 . . 120.1 ?
    C7 C6 H6 . . 120.1 ?
    C6 C7 C8 . . 120.03(14) ?
    C6 C7 H7 . . 120.0 ?
    C8 C7 H7 . . 120.0 ?
    O1 C8 C9 . . 124.60(13) ?
    O1 C8 C7 . . 115.48(13) ?
    C9 C8 C7 . . 119.92(12) ?
    C8 C9 C10 . . 119.57(14) ?
    C8 C9 H9 . . 120.2 ?
    C10 C9 H9 . . 120.2 ?
    C5 C10 C9 . . 120.52(14) ?
    C5 C10 H10 . . 119.7 ?
    C9 C10 H10 . . 119.7 ?
    O1 C11 C12 . . 107.46(12) ?
    O1 C11 H11A . . 110.2 ?
    C12 C11 H11A . . 110.2 ?
    O1 C11 H11B . . 110.2 ?
    C12 C11 H11B . . 110.2 ?
    H11A C11 H11B . . 108.5 ?
    C17 C12 C13 . . 118.54(15) ?
    C17 C12 C11 . . 121.00(15) ?
    C13 C12 C11 . . 120.46(15) ?
    C12 C13 C14 . . 121.09(18) ?
    C12 C13 H13 . . 119.5 ?
    C14 C13 H13 . . 119.5 ?
    C15 C14 C13 . . 119.7(2) ?
    C15 C14 H14 . . 120.1 ?
    C13 C14 H14 . . 120.1 ?
    C16 C15 C14 . . 119.92(17) ?
    C16 C15 H15 . . 120.0 ?
    C14 C15 H15 . . 120.0 ?
    C15 C16 C17 . . 120.4(2) ?
    C15 C16 H16 . . 119.8 ?
    C17 C16 H16 . . 119.8 ?
    C12 C17 C16 . . 120.32(19) ?
    C12 C17 H17 . . 119.8 ?
    C16 C17 H17 . . 119.8 ?
    O4 C18 O5 . . 122.88(12) ?
    O4 C18 C3 . . 123.59(12) ?
    O5 C18 C3 . . 113.52(11) ?
    C20 C19 O5 . . 109.29(15) ?
    C20 C19 H19A . . 109.8 ?
    O5 C19 H19A . . 109.8 ?
    C20 C19 H19B . . 109.8 ?
    O5 C19 H19B . . 109.8 ?
    H19A C19 H19B . . 108.3 ?
    C19 C20 H20A . . 109.5 ?
    C19 C20 H20B . . 109.5 ?
    H20A C20 H20B . . 109.5 ?
    C19 C20 H20C . . 109.5 ?
    H20A C20 H20C . . 109.5 ?
    H20B C20 H20C . . 109.5 ?
    C4 N1 C5 . . 126.48(11) ?
    C4 N1 H1 . . 116.8 ?
    C5 N1 H1 . . 116.8 ?
    C8 O1 C11 . . 117.26(12) ?
    C4 O2 C1 . . 107.56(10) ?
    C18 O5 C19 . . 115.87(12) ?
loop_
    _geom_torsion_atom_site_label_1
    _geom_torsion_atom_site_label_2
    _geom_torsion_atom_site_label_3
    _geom_torsion_atom_site_label_4
    _geom_torsion_site_symmetry_1
    _geom_torsion_site_symmetry_2
    _geom_torsion_site_symmetry_3
    _geom_torsion_site_symmetry_4
    _geom_torsion
    _geom_torsion_publ_flag
    O2 C1 C2 O3 . . . . 175.75(15) ?
    O2 C1 C2 C3 . . . . -2.44(18) ?
    O3 C2 C3 C4 . . . . -174.22(17) ?
    C1 C2 C3 C4 . . . . 3.74(17) ?
    O3 C2 C3 C18 . . . . 1.9(3) ?
    C1 C2 C3 C18 . . . . 179.84(16) ?
    C2 C3 C4 N1 . . . . 174.99(15) ?
    C18 C3 C4 N1 . . . . -1.6(2) ?
    C2 C3 C4 O2 . . . . -4.03(17) ?
    C18 C3 C4 O2 . . . . 179.36(13) ?
    C10 C5 C6 C7 . . . . 0.3(2) ?
    N1 C5 C6 C7 . . . . 179.38(14) ?
    C5 C6 C7 C8 . . . . 0.8(2) ?
    C6 C7 C8 O1 . . . . 179.24(15) ?
    C6 C7 C8 C9 . . . . -1.1(2) ?
    O1 C8 C9 C10 . . . . 179.81(15) ?
    C7 C8 C9 C10 . . . . 0.1(3) ?
    C6 C5 C10 C9 . . . . -1.3(2) ?
    N1 C5 C10 C9 . . . . 179.71(14) ?
    C8 C9 C10 C5 . . . . 1.0(3) ?
    O1 C11 C12 C17 . . . . -104.90(19) ?
    O1 C11 C12 C13 . . . . 75.5(2) ?
    C17 C12 C13 C14 . . . . -0.3(3) ?
    C11 C12 C13 C14 . . . . 179.31(17) ?
    C12 C13 C14 C15 . . . . -0.4(3) ?
    C13 C14 C15 C16 . . . . 0.3(3) ?
    C14 C15 C16 C17 . . . . 0.4(4) ?
    C13 C12 C17 C16 . . . . 1.0(3) ?
    C11 C12 C17 C16 . . . . -178.56(18) ?
    C15 C16 C17 C12 . . . . -1.1(3) ?
    C4 C3 C18 O4 . . . . 4.4(2) ?
    C2 C3 C18 O4 . . . . -171.19(16) ?
    C4 C3 C18 O5 . . . . -174.86(13) ?
    C2 C3 C18 O5 . . . . 9.5(2) ?
    O2 C4 N1 C5 . . . . -0.9(2) ?
    C3 C4 N1 C5 . . . . -179.88(14) ?
    C10 C5 N1 C4 . . . . -52.3(2) ?
    C6 C5 N1 C4 . . . . 128.62(17) ?
    C9 C8 O1 C11 . . . . 2.8(2) ?
    C7 C8 O1 C11 . . . . -177.55(15) ?
    C12 C11 O1 C8 . . . . -178.33(13) ?
    N1 C4 O2 C1 . . . . -176.74(14) ?
    C3 C4 O2 C1 . . . . 2.39(18) ?
    C2 C1 O2 C4 . . . . 0.15(18) ?
    O4 C18 O5 C19 . . . . -0.9(2) ?
    C3 C18 O5 C19 . . . . 178.40(16) ?
    C20 C19 O5 C18 . . . . -168.96(18) ?
loop_
    _geom_hbond_atom_site_label_D
    _geom_hbond_atom_site_label_H
    _geom_hbond_atom_site_label_A
    _geom_hbond_site_symmetry_A
    _geom_hbond_distance_DH
    _geom_hbond_distance_HA
    _geom_hbond_distance_DA
    _geom_hbond_angle_DHA
    N1 H1 O4 . 0.86 2.12 2.7485(15) 129.4
    C6 H6 O3 2_765 0.93 2.51 3.3951(18) 160.3
    C17 H17 O4 1_565 0.93 2.58 3.465(2) 160.2
data_global
_journal_date_recd_electronic     2008-10-19
_journal_date_accepted     2008-11-03
_journal_name_full     'Acta Crystallographica, Section E'
_journal_year     2008
_journal_volume     64
_journal_issue     12
_journal_page_first     o2315
_journal_page_last     o2315
_journal_paper_category     QO
_journal_coeditor_code     BQ2103
_publ_contact_author_name     'Dr. L. Sudha'
_publ_contact_author_address
;
Department of Physics
  SRM University
  Ramapuram Campus
  Chennai - 600 089
  India
;
_publ_contact_author_email     sudharose18@gmail.com
_publ_contact_author_fax     '91 44 24911709'
_publ_contact_author_phone     '91 44 24911709'
_publ_section_title
;
Ethyl 2-[4-(benzyloxy)anilino]-4-oxo-4,5-dihydrofuran-3-carboxylate
;
loop_
    _publ_author_name
    _publ_author_address
    'S. Nirmala'
;
 Department of Physics
  Easwari Engineering College
  Ramapuram
  Chennai 600 089, India
;
    'R. Murugan '
; Department of Analytical Chemistry
  University of Madras
  Guindy Campus
  Chennai 600 025, India
;
    'E.Theboral Sugi Kamala'
;
Department of Physics
  Easwari Engineering College
  Ramapuram
  Chennai 600 089, India
;
    'L. Sudha'
; Department of Physics
  SRM University
  Ramapuram Campus
  Chennai 600 089
  India
;
    'S. Sriman Narayanan'
; Department of Analytical Chemistry
  University of Madras
  Guindy Campus
  Chennai 600 025, India
;
_chemical_name_systematic     ?
