# Supplementary material for: Ethyl 2-[4-(benzyloxy)anilino]-4-oxo-4,5-dihydro­furan-3-carboxyl­ate
Source: Acta Crystallogr Sect E Struct Rep Online. 2008 Nov 13;64(Pt 12):o2315. doi: 10.1107/S1600536808035988 (PMC2960036; doi:10.1107/S1600536808035988)
Supplement: Supplementary file 2 [file e-64-o2315-Isup2.hkl]

#
# h,k,l, Fc-squared, Fo-squared, sigma(Fo-squared) and status flag
#
data_I
_shelx_title ' MN4 in P-1'
_shelx_refln_list_code          4
_shelx_F_calc_maximum      165.50
_exptl_crystal_F_000       372.00
_reflns_d_resolution_high  0.6960
 
loop_
 _symmetry_equiv_pos_as_xyz
 'x, y, z'
 '-x, -y, -z'
 
_cell_length_a     9.1315
_cell_length_b    10.4040
_cell_length_c    11.1162
_cell_angle_alpha  84.848
_cell_angle_beta   66.436
_cell_angle_gamma  64.121
 
_shelx_F_squared_multiplier     1.000
 
loop_
 _refln_index_h
 _refln_index_k
 _refln_index_l
 _refln_F_squared_calc
 _refln_F_squared_meas
 _refln_F_squared_sigma
 _refln_observed_status
   1   0   0      368.32      382.79      2.86 o
   2   0   0      516.60      523.99      4.47 o
   3   0   0       25.39       29.85      0.79 o
   4   0   0        0.80        0.20      0.21 o
   5   0   0        1.92        0.24      0.23 o
   6   0   0       23.25       25.85      0.82 o
   7   0   0       20.47       20.97      1.38 o
   8   0   0        4.59        4.41      0.70 o
   9   0   0       17.01       17.77      1.42 o
  10   0   0        4.90        5.69      1.47 o
 -10   1   0        2.83        2.93      1.43 o
  -9   1   0        4.75        3.05      1.22 o
  -8   1   0       18.95       17.73      1.28 o
  -7   1   0       34.95       38.82      1.23 o
  -6   1   0        1.41        0.29      0.35 o
  -5   1   0        1.63        2.39      0.42 o
  -4   1   0      156.30      166.42      2.04 o
  -3   1   0        2.83        2.64      0.25 o
  -2   1   0      265.89      242.66      2.43 o
  -1   1   0      307.28      317.25      2.72 o
   0   1   0     1750.11     1269.17     15.61 o
   1   1   0     2351.13     2366.31     22.40 o
   2   1   0     1523.17     1689.79     13.76 o
   3   1   0      405.89      411.68      3.99 o
   4   1   0      675.15      655.08      6.24 o
   5   1   0      184.95      208.33      2.33 o
   6   1   0       18.18        9.57      0.55 o
   7   1   0        2.78        3.23      0.52 o
   8   1   0        2.14        2.70      0.65 o
   9   1   0       19.37       18.94      1.20 o
  10   1   0        1.38        0.19      1.09 o
  11   1   0       18.29       28.67      2.55 o
 -10   2   0       10.19        9.47      2.40 o
  -9   2   0        2.03        2.75      1.86 o
  -8   2   0       42.62       46.04      2.47 o
  -7   2   0        2.99        1.74      0.56 o
  -6   2   0       53.56       51.21      1.32 o
  -5   2   0       13.91       10.59      0.55 o
  -4   2   0      137.64      166.56      2.09 o
  -3   2   0       36.85       37.12      0.73 o
  -2   2   0       91.92       89.86      1.14 o
  -1   2   0       52.91       73.31      0.76 o
   0   2   0       11.55       11.24      0.21 o
   1   2   0     1323.36     1384.00      9.95 o
   2   2   0     1802.02     1828.81     13.08 o
   3   2   0        3.13        4.77      0.28 o
   4   2   0       58.51       67.33      1.17 o
   5   2   0        4.53        8.92      0.47 o
   6   2   0      292.52      296.59      3.77 o
   7   2   0        3.10        2.71      0.53 o
   8   2   0       11.38       11.85      1.02 o
   9   2   0        2.55        2.88      0.70 o
  10   2   0       10.01       16.36      1.26 o
  11   2   0        2.04        2.50      1.46 o
  -9   3   0        0.24       -0.15      0.90 o
  -8   3   0        0.15        0.06      0.84 o
  -7   3   0        4.05        1.74      0.72 o
  -6   3   0        0.97        1.12      0.51 o
  -5   3   0      888.72      862.84      8.37 o
  -4   3   0       52.38       47.47      1.04 o
  -3   3   0      117.33      109.13      1.37 o
  -2   3   0      260.85      312.02      3.11 o
  -1   3   0      465.89      512.13      4.40 o
   0   3   0      604.81      607.06      5.09 o
   1   3   0      126.15      122.31      1.10 o
   2   3   0      476.97      469.40      4.02 o
   3   3   0       62.73       51.37      0.81 o
   4   3   0      677.49      744.97      6.49 o
   5   3   0        2.34        3.33      0.31 o
   6   3   0        2.08        0.77      0.36 o
   7   3   0        0.34        0.11      0.41 o
   8   3   0        0.88        1.15      0.51 o
   9   3   0        0.21        0.21      0.51 o
  10   3   0        0.13       -0.52      0.52 o
  11   3   0        0.93        2.37      0.80 o
  -8   4   0        0.03        2.68      1.32 o
  -7   4   0       10.54        9.65      1.11 o
  -6   4   0       13.30       10.84      1.34 o
  -5   4   0       96.45       92.37      1.77 o
  -4   4   0     1515.06     1455.27     13.32 o
  -3   4   0       15.91       18.59      0.53 o
  -2   4   0      548.80      567.64      5.36 o
  -1   4   0      317.23      367.95      3.31 o
   0   4   0      298.91      311.97      2.79 o
   1   4   0      150.72      142.49      1.39 o
   2   4   0        6.54        8.05      0.28 o
   3   4   0      246.42      220.04      2.33 o
   4   4   0      264.83      271.19      2.91 o
   5   4   0      102.47       87.11      1.38 o
   6   4   0       96.74       94.02      1.56 o
   7   4   0       52.98       39.81      1.17 o
   8   4   0      103.64       90.84      2.15 o
   9   4   0        8.53        8.08      0.86 o
  10   4   0        0.29        1.16      0.62 o
  11   4   0        4.02        4.15      0.92 o
  -8   5   0        0.03        0.87      1.15 o
  -7   5   0        0.43        1.00      0.68 o
  -6   5   0        5.22        4.47      0.79 o
  -5   5   0       16.80       13.74      1.04 o
  -4   5   0       13.06       12.44      0.77 o
  -3   5   0       88.20       80.26      2.07 o
  -2   5   0        8.27        7.23      0.40 o
  -1   5   0       31.85       27.76      0.48 o
   0   5   0      112.05      143.38      1.47 o
   1   5   0     1588.96     1722.50     14.20 o
   2   5   0      613.41      678.85      5.80 o
   3   5   0      701.33      763.42      6.56 o
   4   5   0      119.57      127.26      1.42 o
   5   5   0      210.54      209.27      2.51 o
   6   5   0      143.80      142.58      2.03 o
   7   5   0      181.13      179.29      2.74 o
   8   5   0      204.40      182.59      3.27 o
   9   5   0        4.13        4.88      0.75 o
  10   5   0        1.73        0.33      0.57 o
  11   5   0       10.11       12.59      1.23 o
  -7   6   0        0.47        1.09      1.36 o
  -6   6   0        0.82        1.60      0.67 o
  -5   6   0        0.18        0.38      0.55 o
  -4   6   0        4.15        4.27      0.52 o
  -3   6   0        5.72        4.45      0.54 o
  -2   6   0      113.69      100.66      1.54 o
  -1   6   0       30.50       36.32      0.76 o
   0   6   0       38.31       42.42      1.03 o
   1   6   0      298.59      322.60      3.26 o
   2   6   0        0.64        2.75      0.31 o
   3   6   0       72.75       78.94      1.05 o
   4   6   0       57.23       47.25      0.84 o
   5   6   0        4.86        9.12      0.49 o
   6   6   0      225.82      224.26      2.79 o
   7   6   0       67.09       72.90      1.60 o
   8   6   0       23.43       17.65      1.29 o
   9   6   0        0.36        0.82      0.53 o
  10   6   0        7.27        6.06      0.86 o
  11   6   0        4.18        4.69      0.89 o
  12   6   0        1.47        2.01      1.28 o
  -7   7   0        6.82        4.16      1.41 o
  -6   7   0        1.70        2.01      0.77 o
  -5   7   0        1.17        2.26      0.68 o
  -4   7   0        2.72        3.31      0.50 o
  -3   7   0       59.39       54.52      1.45 o
  -2   7   0      141.76      128.65      2.23 o
  -1   7   0       12.03       11.40      0.55 o
   0   7   0       25.72       24.68      0.62 o
   1   7   0        0.46        1.27      0.24 o
   2   7   0        4.79        7.11      0.35 o
   3   7   0       22.54       23.04      0.59 o
   4   7   0      295.55      316.21      3.13 o
   5   7   0       71.89       85.64      1.14 o
   6   7   0        0.00       -0.24      0.24 o
   7   7   0       23.35       24.00      1.19 o
   8   7   0        1.99        2.94      0.72 o
   9   7   0       28.48       32.25      1.41 o
  10   7   0        4.92        8.14      0.95 o
  11   7   0        0.35        0.77      0.72 o
  12   7   0        1.27       -1.12      1.25 o
  -6   8   0        6.55        8.47      1.14 o
  -5   8   0        0.80        1.99      0.73 o
  -4   8   0       22.15       27.33      1.21 o
  -3   8   0        1.56        1.86      0.56 o
  -2   8   0       21.47       18.85      0.90 o
  -1   8   0       29.15       26.15      0.84 o
   0   8   0       32.20       27.52      0.80 o
   1   8   0      118.68      111.66      1.71 o
   2   8   0       94.07       83.91      1.40 o
   3   8   0      109.45       92.80      1.33 o
   4   8   0        0.76       -0.12      0.19 o
   5   8   0        2.71        2.35      0.28 o
   6   8   0       63.07       58.66      1.14 o
   7   8   0        2.18        1.16      0.39 o
   8   8   0        6.33        5.17      0.61 o
   9   8   0       40.21       33.71      1.44 o
  10   8   0        8.01        8.99      1.12 o
  11   8   0        8.94       11.62      1.47 o
  -5   9   0        0.82        1.51      0.71 o
  -4   9   0        3.21        4.13      1.27 o
  -3   9   0        4.96        6.29      0.72 o
  -2   9   0       23.66       21.23      0.95 o
  -1   9   0       42.67       37.25      1.04 o
   0   9   0       35.64       37.11      0.99 o
   1   9   0      124.09      106.00      1.74 o
   2   9   0       84.75       77.20      1.41 o
   3   9   0      398.09      390.05      4.57 o
   4   9   0      156.06      153.25      2.31 o
   5   9   0       35.46       27.89      0.94 o
   6   9   0       99.57       85.57      1.35 o
   7   9   0       12.65        9.64      0.73 o
   8   9   0        0.64        1.81      0.56 o
   9   9   0        0.01       -0.20      0.49 o
  10   9   0        2.23        1.96      0.78 o
  11   9   0        8.31       10.47      2.61 o
  -4  10   0        1.27        1.96      0.71 o
  -3  10   0        2.03        1.91      0.54 o
  -2  10   0        3.57        2.72      0.52 o
  -1  10   0        0.28        0.21      0.35 o
   0  10   0        0.24        0.82      0.34 o
   1  10   0       33.73       25.35      0.85 o
   2  10   0        2.91        3.52      0.43 o
   3  10   0       21.90       19.57      0.96 o
   4  10   0       22.18       21.60      0.82 o
   5  10   0       89.56       85.60      1.71 o
   6  10   0        3.12        3.62      0.43 o
   7  10   0        7.51        7.70      0.78 o
   8  10   0        1.00        0.53      0.47 o
   9  10   0        4.74        3.90      0.88 o
  10  10   0        8.66        8.39      1.16 o
  11  10   0       12.95       13.57      1.56 o
  -3  11   0        0.30        0.90      0.55 o
  -2  11   0        1.90        1.81      1.04 o
  -1  11   0       11.19       10.98      1.28 o
   0  11   0       34.99       33.98      1.06 o
   1  11   0        0.51       -0.12      0.51 o
   2  11   0       10.27        7.13      0.77 o
   3  11   0        7.47        5.56      0.51 o
   4  11   0        1.27        1.27      0.36 o
   5  11   0        0.01        0.16      0.36 o
   6  11   0       49.85       45.62      1.18 o
   7  11   0       38.67       34.53      1.38 o
   8  11   0        0.23        0.82      0.53 o
   9  11   0        0.05        0.14      0.62 o
  10  11   0        5.84        5.92      1.03 o
  11  11   0        0.01       -0.59      1.28 o
  -2  12   0       70.21       74.29      3.55 o
  -1  12   0        8.47        9.16      0.78 o
   0  12   0        3.73        4.32      0.56 o
   1  12   0       11.21       16.01      0.79 o
   2  12   0       11.60       13.16      0.71 o
   3  12   0        3.44        3.11      0.49 o
   4  12   0        4.02        3.52      0.57 o
   5  12   0       11.44       10.37      0.72 o
   6  12   0        8.34        7.44      0.61 o
   7  12   0       20.30       21.54      1.19 o
   8  12   0        0.37        0.00      0.52 o
   9  12   0       10.01        9.53      1.16 o
  10  12   0        1.05        1.56      0.81 o
   0  13   0        2.94        2.51      0.80 o
   1  13   0       24.04       28.17      1.05 o
   2  13   0       26.70       33.76      1.11 o
   3  13   0        0.11        0.00      0.34 o
   4  13   0        4.61        5.58      0.58 o
   5  13   0        0.00        0.63      0.46 o
   6  13   0        1.96        1.92      0.43 o
   7  13   0        2.18        2.28      0.69 o
   8  13   0        0.59        0.36      0.62 o
   9  13   0        2.14        2.88      1.32 o
   2  14   0        0.01        0.13      0.43 o
   3  14   0        0.00        0.34      0.42 o
   4  14   0        0.01        0.22      0.45 o
   5  14   0        0.92        0.91      0.51 o
   6  14   0       14.38       16.80      0.86 o
   7  14   0       26.47       26.89      1.36 o
   8  14   0        8.55        9.71      1.02 o
  -8 -14   1       34.57       36.24      3.41 o
  -7 -14   1       17.77       22.82      1.19 o
  -6 -14   1        0.17        0.82      0.50 o
  -5 -14   1        0.47        0.70      0.53 o
  -4 -14   1        1.30        2.09      0.58 o
  -3 -14   1        1.65        1.58      0.60 o
  -2 -14   1       14.10       13.51      1.20 o
  -9 -13   1        4.36        5.06      1.05 o
  -8 -13   1       28.93       32.52      2.08 o
  -7 -13   1        5.41        6.67      0.76 o
  -6 -13   1        6.61        6.27      0.68 o
  -5 -13   1       16.88       19.37      1.11 o
  -4 -13   1       12.11       12.19      0.89 o
  -3 -13   1        3.92        4.76      0.67 o
  -2 -13   1       64.22       66.53      1.83 o
  -1 -13   1        0.38        0.57      0.49 o
   0 -13   1       14.39       16.52      1.20 o
 -10 -12   1        2.49        2.88      1.67 o
  -9 -12   1        1.23        1.54      0.83 o
  -8 -12   1       13.09        9.02      1.15 o
  -7 -12   1        0.36        0.48      0.45 o
  -6 -12   1        0.61        1.33      0.47 o
  -5 -12   1       14.49       15.64      0.99 o
  -4 -12   1        6.35        8.10      0.68 o
  -3 -12   1        3.75        2.48      0.48 o
  -2 -12   1        5.59        5.69      0.59 o
  -1 -12   1        1.51        2.45      0.48 o
   0 -12   1        6.31        6.63      0.67 o
   1 -12   1        1.05        0.85      0.58 o
   2 -12   1        0.76        1.51      0.74 o
 -10 -11   1        1.40        1.30      0.83 o
  -9 -11   1        0.26       -0.58      0.58 o
  -8 -11   1        0.68       -0.22      0.55 o
  -7 -11   1        2.21        2.60      0.63 o
  -6 -11   1        0.04        0.60      0.36 o
  -5 -11   1       51.80       49.52      1.54 o
  -4 -11   1       36.34       38.80      1.16 o
  -3 -11   1        0.73        0.80      0.34 o
  -2 -11   1        0.62       -0.08      0.53 o
  -1 -11   1        0.04        0.07      0.32 o
   0 -11   1       16.71       16.21      1.15 o
   1 -11   1        1.61        2.27      0.49 o
   2 -11   1        0.00       -0.11      0.51 o
   3 -11   1       23.60       32.91      1.65 o
 -11 -10   1        5.78        7.50      1.57 o
 -10 -10   1        7.75        7.68      1.22 o
  -9 -10   1        4.35        4.88      0.98 o
  -8 -10   1        0.00        0.00      0.62 o
  -7 -10   1       41.05       36.65      2.27 o
  -6 -10   1        4.54        4.73      0.52 o
  -5 -10   1       28.46       29.64      1.04 o
  -4 -10   1       16.69       16.48      0.78 o
  -3 -10   1       39.29       38.33      1.07 o
  -2 -10   1       14.48       14.04      0.70 o
  -1 -10   1       45.61       39.57      1.09 o
   0 -10   1        0.03        0.02      0.33 o
   1 -10   1        1.10        1.54      0.43 o
   2 -10   1        0.06        0.00      0.40 o
   3 -10   1        0.29       -0.45      0.51 o
   4 -10   1        7.68        7.25      0.88 o
 -11  -9   1        8.67        8.50      1.26 o
 -10  -9   1       17.41       17.86      1.47 o
  -9  -9   1        1.28        0.88      0.71 o
  -8  -9   1        9.20        8.65      1.16 o
  -7  -9   1       22.04       18.02      0.94 o
  -6  -9   1       75.09       72.43      1.36 o
  -5  -9   1        1.23        0.88      0.35 o
  -4  -9   1        0.06       -0.32      0.32 o
  -3  -9   1      163.37      143.29      2.79 o
  -2  -9   1       63.16       59.04      1.27 o
  -1  -9   1        0.08       -0.29      0.29 o
   0  -9   1      296.21      252.70      3.35 o
   1  -9   1        4.51        3.83      0.47 o
   2  -9   1        0.21       -0.36      0.36 o
   3  -9   1        0.43        0.68      0.54 o
   4  -9   1       28.35       32.73      1.40 o
   5  -9   1        0.15        0.65      1.12 o
 -11  -8   1        3.20        6.21      1.58 o
 -10  -8   1        0.94        1.36      0.81 o
  -9  -8   1        6.38        5.37      0.78 o
  -8  -8   1        2.35        2.38      0.62 o
  -7  -8   1        3.53        2.23      0.49 o
  -6  -8   1       74.61       68.76      1.29 o
  -5  -8   1        4.97        5.64      0.44 o
  -4  -8   1       92.84      100.87      1.44 o
  -3  -8   1        0.24       -0.20      0.20 o
  -2  -8   1      175.74      163.44      1.85 o
  -1  -8   1      378.32      376.86      4.40 o
   0  -8   1       12.23       10.50      0.57 o
   1  -8   1       25.18       22.58      0.81 o
   2  -8   1        0.67        0.38      0.37 o
   3  -8   1       27.08       21.90      1.02 o
   4  -8   1        1.61        1.44      0.53 o
   5  -8   1       90.69      109.42      2.99 o
   6  -8   1        3.28        3.33      0.88 o
 -11  -7   1        0.16        0.48      0.71 o
 -10  -7   1        4.26        5.19      0.85 o
  -9  -7   1        1.13        0.18      0.56 o
  -8  -7   1       28.84       30.14      1.32 o
  -7  -7   1       22.41       23.47      0.98 o
  -6  -7   1        0.64       -0.28      0.28 o
  -5  -7   1       52.48       55.91      0.97 o
  -4  -7   1      146.76      133.27      1.70 o
  -3  -7   1      189.13      182.72      2.03 o
  -2  -7   1      120.73      114.51      1.52 o
  -1  -7   1      118.56      107.91      1.31 o
   0  -7   1        8.16        6.00      0.31 o
   1  -7   1        6.87        6.22      0.46 o
   2  -7   1       11.19       11.54      0.69 o
   3  -7   1       42.33       37.15      1.22 o
   4  -7   1        3.60        3.22      0.50 o
   5  -7   1       20.67       20.65      1.33 o
   6  -7   1        7.02        6.35      0.99 o
   7  -7   1        2.31        0.91      0.97 o
 -11  -6   1        6.80        9.16      1.11 o
 -10  -6   1        7.55        8.16      1.06 o
  -9  -6   1        0.20        1.23      0.59 o
  -8  -6   1       13.50       12.86      1.15 o
  -7  -6   1       13.95       16.25      1.01 o
  -6  -6   1        2.56        1.89      0.41 o
  -5  -6   1        2.73        3.61      0.33 o
  -4  -6   1      195.69      203.68      2.42 o
  -3  -6   1        7.36        3.80      0.37 o
  -2  -6   1        4.54        2.49      0.33 o
  -1  -6   1        0.64        0.67      0.25 o
   0  -6   1        0.07       -0.04      0.13 o
   1  -6   1        0.77        0.68      0.17 o
   2  -6   1       88.68       77.63      1.36 o
   3  -6   1       20.96       15.69      0.68 o
   4  -6   1        3.22        3.30      0.50 o
   5  -6   1        8.11       10.48      1.00 o
   6  -6   1        3.63        4.09      0.81 o
   7  -6   1       21.73       30.46      2.18 o
   8  -6   1        0.87        1.80      2.20 o
 -11  -5   1       13.40       15.74      1.76 o
 -10  -5   1        0.11       -0.12      0.53 o
  -9  -5   1        0.17       -0.14      0.52 o
  -8  -5   1        0.85        0.67      0.66 o
  -7  -5   1        4.36        4.37      0.68 o
  -6  -5   1       61.14       60.04      1.37 o
  -5  -5   1      184.43      167.39      2.19 o
  -4  -5   1      289.50      324.91      3.00 o
  -3  -5   1      266.39      286.36      3.01 o
  -2  -5   1     1114.71     1243.81     10.39 o
  -1  -5   1       21.84       21.38      0.60 o
   0  -5   1      800.23      878.18      9.36 o
   1  -5   1       87.74       95.00      1.17 o
   2  -5   1        0.47        3.26      0.29 o
   3  -5   1       49.65       48.05      0.96 o
   4  -5   1      129.93      125.80      2.33 o
   5  -5   1       30.09       28.94      1.40 o
   6  -5   1        0.04        1.09      0.58 o
   7  -5   1       12.51       14.07      2.18 o
   8  -5   1        3.93        2.92      1.12 o
 -11  -4   1        0.94        0.99      0.76 o
 -10  -4   1        1.04        2.04      0.72 o
  -9  -4   1        0.24       -0.68      0.68 o
  -8  -4   1       11.55       13.04      0.99 o
  -7  -4   1        1.75        1.26      0.53 o
  -6  -4   1      133.09      124.50      1.90 o
  -5  -4   1        0.25        0.22      0.30 o
  -4  -4   1       30.22       42.62      0.87 o
  -3  -4   1      133.03      130.03      1.60 o
  -2  -4   1     1820.80     1898.64     16.72 o
  -1  -4   1       18.11       12.21      0.34 o
   0  -4   1      643.96      655.83      5.23 o
   1  -4   1     3487.83     3791.94     30.68 o
   2  -4   1      181.82      174.44      2.00 o
   3  -4   1      104.18       97.45      1.41 o
   4  -4   1        0.42        0.39      0.30 o
   5  -4   1      205.59      195.57      2.59 o
   6  -4   1       90.34       84.97      2.01 o
   7  -4   1        0.53       -0.30      0.55 o
   8  -4   1       15.02       14.44      1.67 o
   9  -4   1        0.64        0.76      1.01 o
 -11  -3   1        0.14       -0.75      0.75 o
 -10  -3   1        1.02        0.88      0.67 o
  -9  -3   1       12.26       12.23      1.05 o
  -8  -3   1        1.81        1.84      0.60 o
  -7  -3   1       82.33       80.41      1.92 o
  -6  -3   1       10.24        8.29      0.56 o
  -5  -3   1       15.00       13.11      0.82 o
  -4  -3   1        3.42        5.92      0.89 o
  -3  -3   1      434.03      476.63      3.77 o
  -2  -3   1        0.07       -0.02      0.15 o
  -1  -3   1      714.95      703.12      5.54 o
   0  -3   1      426.57      472.01      3.80 o
   1  -3   1       12.08       10.98      0.30 o
   2  -3   1      252.21      250.56      2.61 o
   3  -3   1      104.76      105.65      1.44 o
   4  -3   1        4.91        8.06      0.44 o
   5  -3   1       68.93       62.66      1.34 o
   6  -3   1      432.26      448.72      6.59 o
   7  -3   1        6.03        7.54      0.83 o
   8  -3   1        0.32        0.78      0.87 o
   9  -3   1        4.42        6.60      1.45 o
 -11  -2   1        4.19        3.71      1.76 o
 -10  -2   1        3.00        2.47      0.92 o
  -9  -2   1        0.18        0.00      0.70 o
  -8  -2   1       28.73       24.36      1.31 o
  -7  -2   1       52.42       51.69      1.53 o
  -6  -2   1       47.07       43.57      1.15 o
  -5  -2   1       45.71       49.81      1.13 o
  -4  -2   1      391.21      431.54      4.76 o
  -3  -2   1      810.25      801.89     13.83 o
  -2  -2   1      599.09      637.86      5.86 o
  -1  -2   1       41.87       45.54      0.58 o
   0  -2   1      321.34      293.18      2.40 o
   1  -2   1      102.34      141.19      1.31 o
   2  -2   1      392.34      398.29      3.84 o
   3  -2   1      388.92      397.63      3.97 o
   4  -2   1      264.17      278.58      3.09 o
   5  -2   1        3.06        2.58      0.37 o
   6  -2   1       23.42       21.71      0.90 o
   7  -2   1       44.25       38.27      1.25 o
   8  -2   1        2.30        4.60      1.00 o
   9  -2   1        1.35        1.68      1.01 o
  10  -2   1        0.15        0.24      1.06 o
 -10  -1   1        0.03        0.72      0.83 o
  -9  -1   1       18.61       17.88      1.20 o
  -8  -1   1        0.62        0.13      0.51 o
  -7  -1   1      147.98      130.27      2.32 o
  -6  -1   1      101.01       90.65      1.74 o
  -5  -1   1       23.92       31.08      0.81 o
  -4  -1   1     1067.27     1176.82     10.00 o
  -3  -1   1     1264.62     1367.23     12.25 o
  -2  -1   1     7338.80     7318.68     64.67 o
  -1  -1   1     3835.79     3814.36     33.80 o
   0  -1   1       70.01       70.42      0.63 o
   1  -1   1      662.27      722.57      6.16 o
   2  -1   1      252.03      234.28      2.37 o
   3  -1   1        8.85        9.03      0.33 o
   4  -1   1       21.80       14.48      0.88 o
   5  -1   1       85.33       83.38      1.39 o
   6  -1   1      149.32      143.22      2.30 o
   7  -1   1       53.81       48.90      1.48 o
   8  -1   1        1.89        0.93      0.70 o
   9  -1   1       10.68        9.48      1.16 o
  10  -1   1        3.18        2.35      1.21 o
 -10   0   1        4.17        2.73      1.25 o
  -9   0   1       10.21       10.46      1.22 o
  -8   0   1        6.74        5.82      0.76 o
  -7   0   1       39.37       29.57      1.09 o
  -6   0   1      117.19      101.85      1.87 o
  -5   0   1       74.35       74.66      1.44 o
  -4   0   1      171.41      237.19      2.68 o
  -3   0   1      672.13      734.13      6.82 o
  -2   0   1       13.72       18.74      0.46 o
  -1   0   1     1423.99     1428.27     10.91 o
   0   0   1      238.85      129.24      3.13 o
   1   0   1     1929.63     1993.68     17.69 o
   2   0   1       11.91        8.55      0.30 o
   3   0   1      864.25      984.74      8.91 o
   4   0   1      186.22      231.44      2.39 o
   5   0   1       18.33       24.51      0.72 o
   6   0   1       18.62       21.49      0.75 o
   7   0   1      127.28      108.84      2.05 o
   8   0   1       67.32       51.64      1.64 o
   9   0   1        1.82        2.83      0.68 o
  10   0   1       13.14       13.60      1.42 o
  11   0   1       12.44       14.26      2.02 o
 -10   1   1        5.27        3.15      1.38 o
  -9   1   1        2.30        2.34      1.13 o
  -8   1   1        0.86        1.54      0.79 o
  -7   1   1       16.97       18.33      0.93 o
  -6   1   1       85.13       75.02      1.59 o
  -5   1   1       64.78       63.96      1.22 o
  -4   1   1       90.32      105.78      1.52 o
  -3   1   1       28.22       34.58      0.72 o
  -2   1   1      104.04      117.55      1.36 o
  -1   1   1       16.93       17.73      0.31 o
   0   1   1      118.06      144.82      1.44 o
   1   1   1       18.72       16.42      0.39 o
   2   1   1     7320.23     7059.15    109.09 o
   3   1   1      152.67      143.21      1.79 o
   4   1   1        1.56        0.97      0.26 o
   5   1   1      153.37      149.49      2.15 o
   6   1   1       48.94       53.16      1.12 o
   7   1   1       15.28       15.61      0.81 o
   8   1   1      109.65       98.30      2.56 o
   9   1   1        3.29        3.26      0.72 o
  10   1   1        3.13        2.86      0.78 o
  11   1   1       30.02       33.12      2.34 o
  -9   2   1        3.40        5.60      1.38 o
  -8   2   1       21.02       21.33      2.36 o
  -7   2   1      201.35      208.78      4.60 o
  -6   2   1      129.57      125.40      2.18 o
  -5   2   1       23.55       25.77      0.78 o
  -4   2   1      169.82      170.07      2.13 o
  -3   2   1      184.22      179.37      2.07 o
  -2   2   1       48.24       48.73      0.75 o
  -1   2   1       11.16        7.05      0.23 o
   0   2   1       67.53       75.78      0.99 o
   1   2   1      184.89      233.51      2.70 o
   2   2   1     1292.12     1413.63     11.52 o
   3   2   1       20.08       23.09      0.49 o
   4   2   1      204.66      179.69      2.06 o
   5   2   1       10.82        8.75      0.49 o
   6   2   1       20.47       25.38      0.94 o
   7   2   1       48.89       55.87      1.37 o
   8   2   1        1.75        1.25      0.53 o
   9   2   1        8.46       11.91      1.00 o
  10   2   1        1.58        0.42      0.61 o
  11   2   1        0.64        1.10      0.71 o
  -9   3   1        0.29        0.54      1.06 o
  -8   3   1        1.65        4.67      1.13 o
  -7   3   1       14.62       14.56      1.24 o
  -6   3   1      118.80      110.60      2.32 o
  -5   3   1       64.44       63.34      1.26 o
  -4   3   1      185.01      183.22      2.28 o
  -3   3   1      283.33      314.71      3.28 o
  -2   3   1      569.59      632.97      5.45 o
  -1   3   1       41.17       42.43      0.83 o
   0   3   1      199.01      199.84      1.78 o
   1   3   1        1.78        0.31      0.09 o
   2   3   1      298.83      311.41      2.72 o
   3   3   1      121.02      117.52      1.36 o
   4   3   1      228.75      261.17      2.76 o
   5   3   1        7.94        7.08      0.41 o
   6   3   1       44.43       46.98      1.02 o
   7   3   1       42.57       42.96      1.17 o
   8   3   1        0.91        0.10      0.47 o
   9   3   1        0.52        0.91      0.56 o
  10   3   1       30.06       29.89      1.51 o
  11   3   1        3.62        4.12      0.87 o
  -8   4   1        1.02        1.08      0.88 o
  -7   4   1        4.08        3.35      0.80 o
  -6   4   1       13.55       14.69      1.15 o
  -5   4   1        5.33        7.02      0.69 o
  -4   4   1      167.37      148.85      2.23 o
  -3   4   1      431.12      424.99      4.26 o
  -2   4   1      335.26      356.32      3.87 o
  -1   4   1     1315.29     1510.56     13.53 o
   0   4   1       97.90      108.60      1.17 o
   1   4   1        6.56       13.77      0.25 o
   2   4   1       26.16       31.22      0.43 o
   3   4   1     1302.73     1414.87      9.73 o
   4   4   1       13.80       17.53      0.50 o
   5   4   1       14.97       20.53      0.61 o
   6   4   1      127.42      132.32      1.89 o
   7   4   1      140.23      128.28      2.15 o
   8   4   1      175.86      169.20      3.07 o
   9   4   1        1.23        1.06      0.56 o
  10   4   1        1.16        0.98      0.65 o
  11   4   1        0.03        0.71      0.70 o
  12   4   1        0.32       -0.22      0.79 o
  -8   5   1        0.32        1.95      2.13 o
  -7   5   1        3.47        4.39      0.90 o
  -6   5   1        3.64        3.70      0.78 o
  -5   5   1        9.33        8.74      0.90 o
  -4   5   1      148.55      129.86      2.41 o
  -3   5   1        6.27        7.02      0.43 o
  -2   5   1       32.17       34.03      0.89 o
  -1   5   1      180.27      183.73      2.05 o
   0   5   1       11.85        9.85      0.28 o
   1   5   1      135.02      161.06      1.54 o
   2   5   1      217.00      233.13      1.98 o
   3   5   1      108.84      119.68      1.32 o
   4   5   1      726.11      809.14      6.98 o
   5   5   1        3.27        6.26      0.41 o
   6   5   1      401.59      402.42      4.29 o
   7   5   1      493.52      486.97      6.64 o
   8   5   1      221.92      215.76      3.59 o
   9   5   1       15.83       15.50      1.07 o
  10   5   1        4.39        3.49      1.04 o
  11   5   1        0.33        0.59      0.68 o
  12   5   1        0.05       -0.27      0.69 o
  -7   6   1        2.77        2.37      1.03 o
  -6   6   1        2.34        4.52      0.87 o
  -5   6   1        3.03        3.77      0.71 o
  -4   6   1        8.87        9.37      0.71 o
  -3   6   1       38.09       35.32      0.99 o
  -2   6   1       94.78       89.12      1.65 o
  -1   6   1       13.62       18.73      0.53 o
   0   6   1        0.30        0.32      0.14 o
   1   6   1        1.40        3.51      0.20 o
   2   6   1       47.20       61.93      0.79 o
   3   6   1       68.77       72.60      1.20 o
   4   6   1      146.67      143.25      1.42 o
   5   6   1      398.96      403.43      3.88 o
   6   6   1       66.07       73.55      1.72 o
   7   6   1        0.36        0.68      0.36 o
   8   6   1        9.18       10.11      0.75 o
   9   6   1       11.33       12.17      0.99 o
  10   6   1        0.05       -0.30      0.80 o
  11   6   1        0.94        0.19      0.68 o
  12   6   1        0.73       -0.10      0.74 o
  -6   7   1       14.52       17.37      1.39 o
  -5   7   1        5.37        7.68      0.94 o
  -4   7   1        0.38        0.32      0.41 o
  -3   7   1        6.73        6.43      0.55 o
  -2   7   1      262.23      243.11      3.49 o
  -1   7   1       83.70       77.34      1.35 o
   0   7   1      145.05      144.03      2.21 o
   1   7   1        2.58        2.42      0.30 o
   2   7   1        2.50        4.64      0.35 o
   3   7   1       55.26       51.94      0.75 o
   4   7   1       21.00       31.50      0.70 o
   5   7   1       39.87       36.52      0.89 o
   6   7   1       12.91       11.78      0.59 o
   7   7   1       41.63       40.61      1.02 o
   8   7   1      219.23      219.41      5.00 o
   9   7   1        8.21        9.92      0.90 o
  10   7   1        7.48       11.53      1.04 o
  11   7   1       24.47       27.57      1.78 o
  12   7   1        0.00       -0.49      0.77 o
  -5   8   1       11.71       11.67      1.15 o
  -4   8   1        0.14       -0.41      0.49 o
  -3   8   1        2.18        1.59      0.47 o
  -2   8   1        0.76        0.77      0.38 o
  -1   8   1      198.25      143.73      2.14 o
   0   8   1       61.96       58.62      1.13 o
   1   8   1      257.44      238.88      2.89 o
   2   8   1      318.53      291.48      3.07 o
   3   8   1      180.97      175.79      2.08 o
   4   8   1       24.24       22.94      0.71 o
   5   8   1        5.17        5.29      0.30 o
   6   8   1       24.74       24.56      0.71 o
   7   8   1        2.54        3.48      0.40 o
   8   8   1        3.77        4.17      0.53 o
   9   8   1       18.27       20.68      1.34 o
  10   8   1        0.05       -0.61      0.61 o
  11   8   1        0.60        0.76      0.99 o
  12   8   1       19.77       20.78      2.86 o
  -5   9   1        1.81        3.06      0.83 o
  -4   9   1        6.51        8.57      1.15 o
  -3   9   1        0.66        0.75      0.43 o
  -2   9   1        0.05        0.10      0.34 o
  -1   9   1        0.30        0.72      0.32 o
   0   9   1        4.57        2.77      0.38 o
   1   9   1       58.89       58.59      1.16 o
   2   9   1      573.41      551.27      5.99 o
   3   9   1        0.08        0.08      0.30 o
   4   9   1      718.66      677.58      7.32 o
   5   9   1       33.84       22.83      0.85 o
   6   9   1        0.31        0.42      0.35 o
   7   9   1        0.15        0.16      0.49 o
   8   9   1        0.38        0.46      0.43 o
   9   9   1       14.22       12.71      1.21 o
  10   9   1        0.00        0.34      0.70 o
  11   9   1        0.71        1.23      0.86 o
  12   9   1        1.28        2.29      1.87 o
  -4  10   1        0.33        0.48      0.62 o
  -3  10   1        4.08        7.11      0.86 o
  -2  10   1        5.72        7.49      0.67 o
  -1  10   1        2.22        3.97      0.49 o
   0  10   1        0.25       -0.10      0.29 o
   1  10   1        0.16        0.17      0.27 o
   2  10   1       40.13       31.65      0.87 o
   3  10   1      110.39      106.32      1.74 o
   4  10   1       12.56       12.73      0.62 o
   5  10   1      109.59       95.24      1.75 o
   6  10   1        0.00        0.03      0.31 o
   7  10   1        2.39        2.10      0.51 o
   8  10   1        4.12        3.93      0.96 o
   9  10   1        0.90        0.92      0.54 o
  10  10   1        8.12        8.22      1.51 o
  11  10   1        5.61        6.73      1.16 o
  -3  11   1        9.47       15.32      1.17 o
  -2  11   1        4.69        6.82      0.71 o
  -1  11   1        0.01        0.63      0.40 o
   0  11   1        3.43        2.41      0.42 o
   1  11   1        0.55        0.58      0.41 o
   2  11   1        0.01        0.27      0.25 o
   3  11   1        3.27        3.44      0.40 o
   4  11   1       23.82       24.03      1.31 o
   5  11   1       11.80       15.72      0.76 o
   6  11   1       21.80       24.45      0.80 o
   7  11   1       95.98       92.84      2.21 o
   8  11   1        5.67        5.41      0.73 o
   9  11   1        5.42        5.17      0.92 o
  10  11   1        0.18       -0.61      0.65 o
  11  11   1        0.17        0.30      0.72 o
  -1  12   1       23.03       25.22      1.37 o
   0  12   1        1.85        2.47      0.47 o
   1  12   1        6.03        6.05      0.53 o
   2  12   1        5.90        6.99      0.58 o
   3  12   1        1.40        1.75      0.37 o
   4  12   1       36.71       39.33      1.10 o
   5  12   1       24.12       23.60      0.90 o
   6  12   1        0.08        0.09      0.30 o
   7  12   1        1.13        2.27      0.55 o
   8  12   1       33.83       34.63      1.51 o
   9  12   1       26.70       24.53      1.35 o
  10  12   1        1.02        0.82      0.84 o
   0  13   1      127.45      142.17      3.14 o
   1  13   1        4.14        3.96      0.59 o
   2  13   1       29.39       32.07      1.03 o
   3  13   1        0.01        0.22      0.34 o
   4  13   1        0.68        0.69      0.44 o
   5  13   1        2.37        2.04      0.45 o
   6  13   1        0.43        1.19      0.37 o
   7  13   1        3.42        2.78      0.66 o
   8  13   1        5.94        4.55      1.00 o
   9  13   1        8.62       12.48      1.09 o
  10  13   1       18.63       20.23      1.59 o
   2  14   1        9.55        8.92      0.81 o
   3  14   1        1.57        1.60      0.71 o
   4  14   1       34.45       37.09      1.17 o
   5  14   1        1.37        1.23      0.44 o
   6  14   1       16.28       19.24      0.86 o
   7  14   1       10.80       14.29      1.43 o
   8  14   1        0.82        1.08      0.58 o
   9  14   1        8.17       12.93      2.82 o
  -7 -14   2        0.00        0.09      0.54 o
  -6 -14   2        5.13        5.72      0.72 o
  -5 -14   2        7.19        8.34      0.93 o
  -4 -14   2        0.65        0.64      0.52 o
  -3 -14   2        3.29        1.72      0.73 o
  -2 -14   2        0.23        1.33      0.56 o
  -8 -13   2        2.60        4.91      1.06 o
  -7 -13   2        3.33        1.59      0.61 o
  -6 -13   2       13.31       12.45      1.16 o
  -5 -13   2        0.36        0.38      0.53 o
  -4 -13   2        3.59        4.34      0.68 o
  -3 -13   2        1.56        1.39      0.53 o
  -2 -13   2        0.05        0.16      0.58 o
  -1 -13   2        4.42        4.43      0.70 o
   0 -13   2       11.96       11.54      1.09 o
  -9 -12   2        2.22        3.34      1.00 o
  -8 -12   2        6.28        7.47      1.11 o
  -7 -12   2       35.18       34.59      1.37 o
  -6 -12   2        0.33        0.67      0.47 o
  -5 -12   2        0.33        0.31      0.46 o
  -4 -12   2       41.15       44.63      1.51 o
  -3 -12   2       25.22       28.35      1.19 o
  -2 -12   2        0.58        1.25      0.49 o
  -1 -12   2        3.82        4.16      0.63 o
   0 -12   2        3.68        4.39      0.65 o
   1 -12   2        1.13        1.76      0.69 o
   2 -12   2        0.09        0.58      0.65 o
 -10 -11   2        0.68        0.90      0.92 o
  -9 -11   2        0.32        1.05      0.84 o
  -8 -11   2        0.61        0.03      0.66 o
  -7 -11   2        1.97        2.82      0.68 o
  -6 -11   2       31.06       27.12      1.02 o
  -5 -11   2       19.18       19.22      1.07 o
  -4 -11   2       11.94       15.49      0.94 o
  -3 -11   2       55.09       55.75      1.42 o
  -2 -11   2       22.82       21.42      1.08 o
  -1 -11   2        1.77        1.83      0.43 o
   0 -11   2        0.64        1.05      0.43 o
   1 -11   2        0.02        0.56      0.50 o
   2 -11   2        7.02        7.88      0.97 o
   3 -11   2        0.03       -0.01      0.61 o
 -10 -10   2        2.21        1.18      0.99 o
  -9 -10   2        1.87        2.66      1.42 o
  -8 -10   2        0.27       -0.28      0.64 o
  -7 -10   2        1.59        0.83      0.65 o
  -6 -10   2        1.35        0.72      0.38 o
  -5 -10   2        0.00        0.15      0.42 o
  -4 -10   2       12.44       11.22      0.73 o
  -3 -10   2       13.89       16.49      0.80 o
  -2 -10   2       48.61       42.33      1.17 o
  -1 -10   2       72.81       67.14      1.50 o
   0 -10   2        1.29        0.81      0.38 o
   1 -10   2        5.71        7.29      0.64 o
   2 -10   2        3.66        4.97      0.96 o
   3 -10   2       42.70       55.84      5.58 o
   4 -10   2        0.92        2.18      0.99 o
 -10  -9   2        2.51        1.76      0.85 o
  -9  -9   2        0.59        0.01      0.66 o
  -8  -9   2       24.39       28.51      1.58 o
  -7  -9   2        0.20        0.27      0.53 o
  -6  -9   2       31.68       32.52      0.95 o
  -5  -9   2        0.13       -0.03      0.37 o
  -4  -9   2       97.72       82.01      1.56 o
  -3  -9   2      210.26      195.35      2.54 o
  -2  -9   2      119.81      120.47      2.03 o
  -1  -9   2      295.48      295.46      3.80 o
   0  -9   2      153.79      146.93      2.34 o
   1  -9   2        0.11        0.08      0.32 o
   2  -9   2        6.74        5.51      0.63 o
   3  -9   2        5.00        6.31      1.28 o
   4  -9   2        4.23        4.24      0.86 o
   5  -9   2        0.32        0.56      0.62 o
 -11  -8   2        5.43        5.50      1.11 o
 -10  -8   2        1.13        1.06      0.81 o
  -9  -8   2        5.66        4.47      0.81 o
  -8  -8   2       27.68       31.87      1.38 o
  -7  -8   2        0.60        0.99      0.51 o
  -6  -8   2       12.69       11.47      0.63 o
  -5  -8   2        0.12       -0.27      0.27 o
  -4  -8   2       38.10       37.69      0.93 o
  -3  -8   2       35.74       34.27      0.80 o
  -2  -8   2       11.09       12.98      0.50 o
  -1  -8   2      182.19      155.83      2.37 o
   0  -8   2       75.31       70.34      1.42 o
   1  -8   2        0.22        1.12      0.37 o
   2  -8   2       17.10       11.96      0.70 o
   3  -8   2       23.13       22.24      1.13 o
   4  -8   2        9.75        8.15      0.95 o
   5  -8   2        1.20        1.33      0.61 o
   6  -8   2       27.48       27.03      1.70 o
 -11  -7   2        0.88        1.16      0.75 o
 -10  -7   2        2.97        5.04      1.13 o
  -9  -7   2        3.75        5.70      0.83 o
  -8  -7   2       12.95       14.45      1.15 o
  -7  -7   2       96.84       91.68      2.83 o
  -6  -7   2       35.39       34.64      1.10 o
  -5  -7   2        8.57       11.73      0.62 o
  -4  -7   2       93.56       81.28      1.38 o
  -3  -7   2       36.93       41.93      0.86 o
  -2  -7   2      219.94      216.64      2.35 o
  -1  -7   2        8.88       10.52      0.42 o
   0  -7   2      262.93      248.95      2.59 o
   1  -7   2       97.22       97.41      1.35 o
   2  -7   2        3.27        3.91      0.46 o
   3  -7   2       47.00       47.49      1.40 o
   4  -7   2        8.47        7.63      0.86 o
   5  -7   2        0.04       -0.43      0.46 o
   6  -7   2        0.53        0.41      1.12 o
   7  -7   2       12.75       15.57      2.19 o
 -11  -6   2        1.56        2.50      0.86 o
 -10  -6   2        0.54        0.15      0.69 o
  -9  -6   2        0.01        0.52      0.59 o
  -8  -6   2       10.00       12.99      1.00 o
  -7  -6   2        0.34       -0.06      0.46 o
  -6  -6   2       24.30       24.06      0.93 o
  -5  -6   2       60.09       64.17      1.10 o
  -4  -6   2      179.23      173.02      2.23 o
  -3  -6   2       43.33       46.57      0.93 o
  -2  -6   2      409.24      403.87      3.82 o
  -1  -6   2      263.78      278.41      2.77 o
   0  -6   2      127.91      122.32      1.48 o
   1  -6   2       58.95       57.49      0.93 o
   2  -6   2      155.71      159.24      1.89 o
   3  -6   2      253.90      244.56      3.21 o
   4  -6   2       16.60       14.70      1.01 o
   5  -6   2       13.72       12.03      0.93 o
   6  -6   2        3.60        3.09      0.78 o
   7  -6   2        0.50        1.55      1.88 o
   8  -6   2        0.02       -0.22      0.89 o
 -11  -5   2        0.63        1.16      0.82 o
 -10  -5   2        4.71        3.71      1.03 o
  -9  -5   2        1.33       -0.15      0.68 o
  -8  -5   2       19.99       19.11      1.48 o
  -7  -5   2      114.52      117.74      2.49 o
  -6  -5   2      396.78      351.53      4.43 o
  -5  -5   2      367.16      379.58      4.17 o
  -4  -5   2       82.63       87.90      1.30 o
  -3  -5   2      335.86      388.91      4.00 o
  -2  -5   2      233.09      240.42      2.62 o
  -1  -5   2       12.06       12.67      0.40 o
   0  -5   2      182.12      192.66      2.01 o
   1  -5   2        0.20        0.47      0.21 o
   2  -5   2       84.50       84.60      1.18 o
   3  -5   2      596.42      579.07      5.76 o
   4  -5   2      226.70      210.44      2.66 o
   5  -5   2      123.64      115.76      2.11 o
   6  -5   2       11.62       12.06      1.12 o
   7  -5   2        7.97       11.14      1.72 o
   8  -5   2        0.01        0.25      0.88 o
 -11  -4   2        0.90        0.32      0.98 o
 -10  -4   2        0.13       -0.61      0.61 o
  -9  -4   2        0.05       -0.76      0.76 o
  -8  -4   2        9.87        8.44      1.10 o
  -7  -4   2       85.22       80.69      1.99 o
  -6  -4   2      147.83      144.44      2.35 o
  -5  -4   2       49.21       40.74      1.07 o
  -4  -4   2       51.05       61.55      0.91 o
  -3  -4   2      199.32      213.21      2.43 o
  -2  -4   2      171.57      183.80      2.08 o
  -1  -4   2        0.89        0.81      0.17 o
   0  -4   2      443.39      486.29      4.31 o
   1  -4   2        9.95       13.05      0.40 o
   2  -4   2      779.44      852.25      7.35 o
   3  -4   2        5.89        4.83      0.44 o
   4  -4   2      472.22      468.30      4.88 o
   5  -4   2        0.06       -0.10      0.36 o
   6  -4   2        7.49        8.11      0.78 o
   7  -4   2        0.02       -0.24      0.60 o
   8  -4   2       19.84       21.09      1.93 o
   9  -4   2        0.89       -0.19      0.99 o
 -10  -3   2        2.41        2.21      0.73 o
  -9  -3   2       32.64       32.57      1.53 o
  -8  -3   2        0.06        0.88      0.54 o
  -7  -3   2        0.75        0.66      0.48 o
  -6  -3   2       25.28       22.63      0.92 o
  -5  -3   2        5.53        3.15      0.37 o
  -4  -3   2      203.97      206.86      2.47 o
  -3  -3   2       59.77       68.77      0.95 o
  -2  -3   2       27.05       25.27      0.53 o
  -1  -3   2      204.36      205.40      2.16 o
   0  -3   2        9.97       10.18      0.34 o
   1  -3   2      191.60      194.57      1.93 o
   2  -3   2      268.51      312.48      3.20 o
   3  -3   2       75.14       86.82      1.30 o
   4  -3   2       24.52       32.67      0.83 o
   5  -3   2      184.78      191.94      2.34 o
   6  -3   2        9.89       11.25      0.77 o
   7  -3   2       38.01       34.00      1.34 o
   8  -3   2        0.24       -0.81      0.81 o
   9  -3   2       11.76       16.14      1.85 o
  10  -3   2        0.27        0.39      1.15 o
 -10  -2   2        8.31       10.62      1.35 o
  -9  -2   2        1.28        2.65      0.73 o
  -8  -2   2        1.36        3.80      0.70 o
  -7  -2   2        7.88        7.01      0.74 o
  -6  -2   2       48.37       57.84      1.38 o
  -5  -2   2        0.14       -0.21      0.23 o
  -4  -2   2       15.39       16.18      0.78 o
  -3  -2   2        6.04       10.98      0.44 o
  -2  -2   2     1706.22     1743.28     14.32 o
  -1  -2   2     4004.02     4010.45     35.08 o
   0  -2   2       62.29       53.10      0.73 o
   1  -2   2      216.12      233.02      2.18 o
   2  -2   2       65.71       57.89      0.88 o
   3  -2   2       42.91       43.13      0.82 o
   4  -2   2      448.11      423.67      4.06 o
   5  -2   2      177.43      166.80      2.23 o
   6  -2   2        0.22       -0.19      0.33 o
   7  -2   2       76.99       73.76      1.71 o
   8  -2   2       53.66       53.05      1.99 o
   9  -2   2        4.22        4.70      0.97 o
  10  -2   2        2.12        1.16      2.70 o
 -10  -1   2        5.99        8.00      1.69 o
  -9  -1   2       15.35       14.49      1.91 o
  -8  -1   2       13.15        8.22      0.87 o
  -7  -1   2       82.53       72.46      1.90 o
  -6  -1   2       43.47       39.58      1.53 o
  -5  -1   2        0.47        0.15      0.25 o
  -4  -1   2       74.45       77.96      1.27 o
  -3  -1   2       19.70       30.09      0.84 o
  -2  -1   2      144.69      175.74      1.67 o
  -1  -1   2     8820.11     8433.41     73.99 o
   0  -1   2     2224.29     2175.08     17.62 o
   1  -1   2      408.67      442.76      3.82 o
   2  -1   2      333.14      344.10      3.34 o
   3  -1   2       94.25       87.96      1.21 o
   4  -1   2        4.16        6.53      0.36 o
   5  -1   2      105.58      108.62      1.63 o
   6  -1   2        4.59        5.93      0.49 o
   7  -1   2      155.78      143.30      2.46 o
   8  -1   2        0.02       -0.27      0.49 o
   9  -1   2        0.23        0.20      0.63 o
  10  -1   2        2.03        1.35      0.88 o
 -10   0   2       21.62       23.63      2.40 o
  -9   0   2        2.42        1.42      1.09 o
  -8   0   2        5.18        4.39      0.89 o
  -7   0   2       35.75       27.93      1.21 o
  -6   0   2       71.14       64.40      1.48 o
  -5   0   2       21.53       22.58      0.73 o
  -4   0   2      132.61      130.83      1.77 o
  -3   0   2      311.95      332.39      3.42 o
  -2   0   2      896.25      912.60      8.27 o
  -1   0   2     1024.91     1034.85      8.48 o
   0   0   2       93.26      100.19      1.05 o
   1   0   2       75.35       94.99      0.80 o
   2   0   2     2135.42     2247.85     18.25 o
   3   0   2      293.38      279.09      2.65 o
   4   0   2     2072.45     2334.91     20.65 o
   5   0   2       66.80       86.30      1.27 o
   6   0   2       12.64       16.30      0.67 o
   7   0   2       97.74       85.36      1.77 o
   8   0   2       76.99       67.62      1.88 o
   9   0   2        0.76        2.05      0.62 o
  10   0   2        3.98        2.58      0.92 o
  11   0   2        0.86        0.29      0.95 o
  -9   1   2       20.71       19.92      2.05 o
  -8   1   2       43.94       38.88      2.33 o
  -7   1   2        1.70        1.13      0.52 o
  -6   1   2        9.39        8.63      0.66 o
  -5   1   2       12.64       12.99      0.60 o
  -4   1   2      158.02      154.23      2.01 o
  -3   1   2        6.81        6.55      0.38 o
  -2   1   2        0.00        1.45      0.19 o
  -1   1   2       47.42       55.65      0.68 o
   0   1   2     2062.92     2060.03     16.80 o
   1   1   2        0.07       -0.08      0.08 o
   2   1   2     2269.94     2508.84     18.01 o
   3   1   2      601.42      590.14      7.33 o
   4   1   2      133.06      123.31      1.46 o
   5   1   2     1286.28     1404.00     12.79 o
   6   1   2        5.71        5.94      0.54 o
   7   1   2      138.35      125.56      2.18 o
   8   1   2       80.43       72.81      1.92 o
   9   1   2       16.49       16.16      1.11 o
  10   1   2        1.29        1.23      0.69 o
  11   1   2        1.97        2.33      0.94 o
  -9   2   2        2.21        0.34      1.02 o
  -8   2   2        5.41        4.79      1.36 o
  -7   2   2       15.42       15.23      2.22 o
  -6   2   2       37.43       38.04      1.40 o
  -5   2   2        6.44        8.29      0.53 o
  -4   2   2       93.37       84.79      1.36 o
  -3   2   2      141.24      128.59      1.64 o
  -2   2   2      404.88      398.08      3.84 o
  -1   2   2      181.53      186.66      1.88 o
   0   2   2      197.18      210.28      1.86 o
   1   2   2     1126.51     1104.70     11.27 o
   2   2   2     2793.67     2869.52     37.96 o
   3   2   2      535.44      521.20      4.85 o
   4   2   2       35.97       39.26      0.82 o
   5   2   2        3.15        4.60      0.32 o
   6   2   2       69.20       77.93      1.47 o
   7   2   2        2.79        1.54      0.35 o
   8   2   2        1.61        1.21      0.54 o
   9   2   2       30.00       31.64      1.81 o
  10   2   2        0.01       -0.57      0.57 o
  11   2   2        3.64        1.71      0.83 o
  -8   3   2        0.48        1.91      1.00 o
  -7   3   2        9.86       10.35      1.13 o
  -6   3   2        0.14       -0.30      0.51 o
  -5   3   2       83.91       91.35      1.75 o
  -4   3   2       30.04       26.74      0.98 o
  -3   3   2       45.61       62.16      1.03 o
  -2   3   2       86.71       87.87      1.27 o
  -1   3   2      275.67      329.49      3.14 o
   0   3   2       27.48       22.19      0.30 o
   1   3   2      546.58      554.25     13.33 o
   2   3   2       28.94       32.93      0.39 o
   3   3   2      127.66      129.14      1.25 o
   4   3   2       79.36       85.79      1.17 o
   5   3   2        1.57        1.60      0.25 o
   6   3   2      122.41      115.30      1.79 o
   7   3   2        2.09        3.03      0.45 o
   8   3   2       64.79       63.16      1.90 o
   9   3   2       17.93       21.07      1.17 o
  10   3   2        7.36        8.80      0.98 o
  11   3   2        0.85        0.72      1.05 o
  12   3   2        1.69        2.40      1.04 o
  -8   4   2        1.86        0.00      1.28 o
  -7   4   2       13.51       13.96      1.25 o
  -6   4   2        0.36        1.00      0.66 o
  -5   4   2       55.37       52.62      1.54 o
  -4   4   2        6.96        7.96      0.68 o
  -3   4   2       74.37       61.73      1.17 o
  -2   4   2      105.54      103.07      1.37 o
  -1   4   2      227.44      233.92      2.60 o
   0   4   2     3674.23     4044.45     40.87 o
   1   4   2      339.11      366.02      9.52 o
   2   4   2       10.84       12.99      0.26 o
   3   4   2     1410.13     1494.82     12.27 o
   4   4   2      746.45      841.14      7.17 o
   5   4   2       84.16       87.15      1.29 o
   6   4   2        0.50        0.32      0.26 o
   7   4   2        0.63       -0.28      0.28 o
   8   4   2       63.90       55.32      1.61 o
   9   4   2        0.26        0.34      0.53 o
  10   4   2        2.61        2.03      0.69 o
  11   4   2        0.03       -0.58      0.58 o
  12   4   2        3.86        6.72      1.09 o
  -7   5   2        0.23       -0.55      0.72 o
  -6   5   2        4.68        5.28      0.88 o
  -5   5   2        3.63        2.56      0.66 o
  -4   5   2        6.15        6.06      0.62 o
  -3   5   2      115.33      100.37      1.90 o
  -2   5   2       24.55       26.74      0.58 o
  -1   5   2       56.88       66.53      1.03 o
   0   5   2       52.86       54.67      0.69 o
   1   5   2      167.77      200.45      2.14 o
   2   5   2        3.29        2.49      0.18 o
   3   5   2     1099.76     1182.55      9.80 o
   4   5   2       23.08       24.39      0.52 o
   5   5   2      590.50      654.78      5.83 o
   6   5   2       95.46       89.16      1.54 o
   7   5   2       37.64       35.82      1.10 o
   8   5   2       15.28       12.67      0.78 o
   9   5   2       43.76       48.06      1.62 o
  10   5   2       13.81       14.10      1.11 o
  11   5   2        0.04        0.45      0.63 o
  12   5   2        6.44        7.52      1.11 o
  -7   6   2        0.32        1.19      0.90 o
  -6   6   2       11.92       12.14      1.17 o
  -5   6   2        1.71        0.55      0.54 o
  -4   6   2       35.35       38.12      1.26 o
  -3   6   2      131.48      118.49      2.17 o
  -2   6   2       77.35       66.77      1.24 o
  -1   6   2       21.15       24.06      0.62 o
   0   6   2       11.17       10.45      0.31 o
   1   6   2      186.82      194.29      1.81 o
   2   6   2        1.86        3.78      0.17 o
   3   6   2       20.53       17.49      0.38 o
   4   6   2       90.86      104.23      1.08 o
   5   6   2      335.34      326.49      3.19 o
   6   6   2       29.58       31.77      0.76 o
   7   6   2        9.10        9.17      0.56 o
   8   6   2       74.90       79.68      1.71 o
   9   6   2        9.76       11.15      0.92 o
  10   6   2       16.15       23.57      1.92 o
  11   6   2        1.37        1.38      1.01 o
  12   6   2        5.34        5.03      0.97 o
  -6   7   2        0.00        0.11      0.66 o
  -5   7   2       21.21       23.17      1.39 o
  -4   7   2        5.00        6.10      0.66 o
  -3   7   2        3.38        1.64      0.44 o
  -2   7   2      163.88      144.12      2.12 o
  -1   7   2       32.74       33.54      0.88 o
   0   7   2       76.31       72.05      1.04 o
   1   7   2       69.42       73.55      0.88 o
   2   7   2       25.80       26.30      0.47 o
   3   7   2        3.86        3.40      0.21 o
   4   7   2        4.55        4.39      0.23 o
   5   7   2      148.81      139.66      1.81 o
   6   7   2       26.68       26.96      0.70 o
   7   7   2        9.25       10.11      0.54 o
   8   7   2        6.90        7.47      0.60 o
   9   7   2       49.14       46.58      1.55 o
  10   7   2       24.26       24.06      2.10 o
  11   7   2       14.24       17.05      1.87 o
  12   7   2        1.33        0.08      0.82 o
  -5   8   2       29.85       32.30      1.67 o
  -4   8   2       31.81       37.39      1.58 o
  -3   8   2        0.34        0.80      0.49 o
  -2   8   2       25.98       23.73      0.89 o
  -1   8   2        0.73        0.63      0.33 o
   0   8   2       15.21        9.61      0.46 o
   1   8   2       61.68       61.80      1.04 o
   2   8   2      272.44      286.84      3.30 o
   3   8   2        1.72        2.03      0.24 o
   4   8   2      149.26      146.14      1.93 o
   5   8   2        6.36        7.77      0.51 o
   6   8   2        1.53        3.18      0.37 o
   7   8   2       85.60       77.81      1.46 o
   8   8   2        6.29        6.69      0.64 o
   9   8   2       31.58       29.82      1.18 o
  10   8   2        2.37        1.62      0.62 o
  11   8   2        0.36        1.02      0.73 o
  12   8   2        1.04        3.06      2.15 o
  -4   9   2        3.71        3.83      0.80 o
  -3   9   2        0.24        0.53      0.44 o
  -2   9   2        4.21        5.44      0.51 o
  -1   9   2        1.03        1.03      0.35 o
   0   9   2       26.18       23.17      0.72 o
   1   9   2      466.94      402.49      4.52 o
   2   9   2       45.07       38.54      0.84 o
   3   9   2      278.58      267.62      3.19 o
   4   9   2      119.11      106.23      1.66 o
   5   9   2      113.25      104.11      1.45 o
   6   9   2       20.66       20.37      1.20 o
   7   9   2       61.07       57.68      1.41 o
   8   9   2        9.02        8.20      0.85 o
   9   9   2       33.60       36.31      1.45 o
  10   9   2        4.32        4.62      1.19 o
  11   9   2        4.28        5.72      1.07 o
  12   9   2       10.45       10.09      1.76 o
  -3  10   2        3.50        2.44      0.55 o
  -2  10   2        4.47        2.82      0.43 o
  -1  10   2        0.43        0.63      0.35 o
   0  10   2        0.45        0.99      0.31 o
   1  10   2        0.04        0.11      0.43 o
   2  10   2       61.64       57.23      1.09 o
   3  10   2       21.88       22.04      0.68 o
   4  10   2       87.57       83.31      1.46 o
   5  10   2      221.47      215.38      2.44 o
   6  10   2      100.92       95.46      1.80 o
   7  10   2       14.43       15.40      0.80 o
   8  10   2       18.76       17.04      1.01 o
   9  10   2        2.38        1.58      0.70 o
  10  10   2        3.98        4.67      0.92 o
  11  10   2        0.92        2.26      0.91 o
  12  10   2        5.11        6.82      1.26 o
  -2  11   2        0.86        1.78      0.50 o
  -1  11   2        2.37        3.40      0.51 o
   0  11   2        4.36        4.69      0.62 o
   1  11   2       17.11       20.59      0.73 o
   2  11   2        2.46        3.42      0.37 o
   3  11   2        0.00        0.24      0.24 o
   4  11   2       38.38       37.66      0.96 o
   5  11   2       44.78       45.15      1.23 o
   6  11   2       98.88       99.43      1.88 o
   7  11   2       20.99       19.94      1.14 o
   8  11   2        2.56        2.57      0.60 o
   9  11   2        0.09        0.63      0.51 o
  10  11   2        2.66        3.58      0.86 o
  11  11   2        1.84        2.33      0.99 o
  -1  12   2       32.45       39.70      1.45 o
   0  12   2        0.06        0.07      0.40 o
   1  12   2       16.15       17.53      0.97 o
   2  12   2        0.01       -0.20      0.32 o
   3  12   2        4.07        4.92      0.58 o
   4  12   2       18.56       17.90      0.71 o
   5  12   2        7.98        7.79      0.50 o
   6  12   2        0.00        0.46      0.31 o
   7  12   2        0.01        0.07      0.36 o
   8  12   2       10.04        8.60      0.89 o
   9  12   2        1.03        0.87      0.52 o
  10  12   2        0.37        1.44      0.73 o
  11  12   2        5.42        6.89      1.11 o
   0  13   2        0.01        0.56      0.57 o
   1  13   2       24.71       32.12      1.19 o
   2  13   2        1.80        2.61      0.47 o
   3  13   2       71.51       75.16      2.04 o
   4  13   2        1.40        1.47      0.37 o
   5  13   2       20.80       25.83      0.82 o
   6  13   2       10.61       12.72      0.79 o
   7  13   2        4.73        5.82      0.70 o
   8  13   2       10.22       12.68      0.97 o
   9  13   2       22.52       24.46      1.52 o
  10  13   2        6.69        6.98      1.09 o
   2  14   2       15.90       17.83      1.18 o
   3  14   2       10.44       12.39      0.88 o
   4  14   2        2.51        2.98      0.54 o
   5  14   2        0.35        1.18      0.62 o
   6  14   2        1.49        1.31      0.42 o
   7  14   2        5.86        7.08      0.79 o
   8  14   2       18.46       18.94      1.15 o
   9  14   2       39.11       40.26      1.96 o
  -6 -14   3        7.64        9.95      1.17 o
  -5 -14   3       10.01        9.30      0.99 o
  -4 -14   3        0.03       -0.24      0.51 o
  -3 -14   3        0.02       -0.01      0.50 o
  -2 -14   3        0.01        0.20      0.53 o
  -8 -13   3        2.32        2.81      1.00 o
  -7 -13   3        3.27        4.69      0.75 o
  -6 -13   3        3.46        3.40      0.82 o
  -5 -13   3        1.55        3.49      0.66 o
  -4 -13   3        0.02        0.75      0.51 o
  -3 -13   3        0.00       -0.21      0.46 o
  -2 -13   3        0.00       -0.13      0.49 o
  -1 -13   3       15.24       18.39      1.16 o
   0 -13   3       30.32       33.30      1.64 o
  -9 -12   3        0.84        0.94      0.88 o
  -8 -12   3       10.35       12.62      1.99 o
  -7 -12   3        0.00       -0.49      0.51 o
  -6 -12   3       10.39       11.67      1.22 o
  -5 -12   3        0.18        0.10      0.72 o
  -4 -12   3       32.93       33.46      1.39 o
  -3 -12   3        1.54        1.51      0.55 o
  -2 -12   3        0.35        0.52      0.46 o
  -1 -12   3        4.30        4.85      0.69 o
   0 -12   3        0.26        0.40      0.53 o
   1 -12   3        0.05       -0.14      0.57 o
   2 -12   3       17.29       19.92      1.43 o
  -9 -11   3        0.70       -0.56      0.84 o
  -8 -11   3        0.36        1.42      0.78 o
  -7 -11   3        1.67        3.47      0.73 o
  -6 -11   3        0.00        0.30      0.45 o
  -5 -11   3        1.50        1.79      0.54 o
  -4 -11   3        5.55        5.57      0.71 o
  -3 -11   3        1.10        1.43      0.49 o
  -2 -11   3        6.98        6.51      0.72 o
  -1 -11   3        4.15        2.01      0.51 o
   0 -11   3        0.02        0.14      0.64 o
   1 -11   3       35.92       40.48      1.89 o
   2 -11   3        1.89        1.42      0.91 o
   3 -11   3        2.91        3.07      0.82 o
 -10 -10   3        4.71        6.06      1.46 o
  -9 -10   3        4.29        4.26      1.17 o
  -8 -10   3        0.40        1.49      0.96 o
  -7 -10   3        1.05        0.72      0.67 o
  -6 -10   3        0.24       -0.36      0.36 o
  -5 -10   3       21.37       18.38      1.09 o
  -4 -10   3       14.96       12.59      0.89 o
  -3 -10   3        1.31        1.59      0.49 o
  -2 -10   3        3.30        2.43      0.46 o
  -1 -10   3        4.31        4.65      0.54 o
   0 -10   3        8.69        7.72      0.64 o
   1 -10   3        0.15        0.27      0.46 o
   2 -10   3        1.76        1.36      0.62 o
   3 -10   3        0.14        0.31      0.60 o
   4 -10   3        9.92       11.61      1.24 o
 -10  -9   3        4.72        6.61      2.36 o
  -9  -9   3        1.58        2.46      0.84 o
  -8  -9   3        0.01        0.66      0.75 o
  -7  -9   3        0.19       -0.50      0.50 o
  -6  -9   3        2.09        1.00      0.41 o
  -5  -9   3       29.29       24.85      1.02 o
  -4  -9   3      113.51       98.16      1.89 o
  -3  -9   3      136.37      131.95      2.02 o
  -2  -9   3      242.10      237.69      2.96 o
  -1  -9   3       54.98       55.38      1.48 o
   0  -9   3        5.87        5.12      0.55 o
   1  -9   3       29.62       28.95      1.01 o
   2  -9   3       11.64       11.52      0.84 o
   3  -9   3        4.29        5.71      1.10 o
   4  -9   3       11.25       11.07      1.83 o
   5  -9   3       21.75       23.67      1.54 o
 -10  -8   3        2.77        1.45      1.11 o
  -9  -8   3        2.45        2.62      0.73 o
  -8  -8   3       28.15       28.39      1.72 o
  -7  -8   3        3.23        2.91      0.70 o
  -6  -8   3        0.03       -0.13      0.32 o
  -5  -8   3       45.79       46.59      1.27 o
  -4  -8   3       59.76       55.09      1.56 o
  -3  -8   3       19.96       18.84      0.72 o
  -2  -8   3      107.19       95.25      1.43 o
  -1  -8   3       15.58       14.86      0.58 o
   0  -8   3       12.63       11.17      0.89 o
   1  -8   3        2.00        1.12      0.39 o
   2  -8   3        0.03       -0.32      0.33 o
   3  -8   3       15.06       14.63      1.08 o
   4  -8   3        8.67        6.56      0.91 o
   5  -8   3        4.90        5.20      0.92 o
   6  -8   3        0.06       -0.08      0.82 o
 -10  -7   3        1.24        1.68      0.80 o
  -9  -7   3        0.08        0.31      0.59 o
  -8  -7   3        4.57        6.46      0.89 o
  -7  -7   3        4.74        4.53      0.71 o
  -6  -7   3       18.68       16.06      0.97 o
  -5  -7   3        0.63       -0.27      0.27 o
  -4  -7   3        3.61        2.40      0.38 o
  -3  -7   3      204.66      208.15      2.42 o
  -2  -7   3        2.89        3.99      0.44 o
  -1  -7   3       55.27       48.80      0.92 o
   0  -7   3       99.07      105.33      1.46 o
   1  -7   3      132.04      122.94      1.68 o
   2  -7   3        8.20        9.66      0.55 o
   3  -7   3      238.37      217.51      3.55 o
   4  -7   3       22.40       18.33      1.20 o
   5  -7   3        1.21        1.34      0.57 o
   6  -7   3        2.45        3.10      0.71 o
   7  -7   3        0.22        0.38      0.92 o
 -10  -6   3        1.10        1.83      0.78 o
  -9  -6   3        0.11       -0.62      0.64 o
  -8  -6   3        1.34        0.92      0.61 o
  -7  -6   3       41.86       37.87      1.56 o
  -6  -6   3       10.72       12.31      0.88 o
  -5  -6   3       17.13       15.75      0.75 o
  -4  -6   3       24.73       26.82      0.81 o
  -3  -6   3        2.94        2.12      0.33 o
  -2  -6   3        7.42        9.05      0.45 o
  -1  -6   3        0.04        0.16      0.21 o
   0  -6   3       88.00       89.27      1.25 o
   1  -6   3      135.09      125.96      1.60 o
   2  -6   3      178.81      178.89      2.11 o
   3  -6   3       61.89       50.91      1.73 o
   4  -6   3       20.20       21.19      1.15 o
   5  -6   3       23.58       21.77      1.35 o
   6  -6   3        5.31        4.06      0.69 o
   7  -6   3        0.60        1.56      0.98 o
   8  -6   3        0.15        0.61      0.93 o
 -10  -5   3        2.50        2.51      0.84 o
  -9  -5   3        1.48        1.08      0.66 o
  -8  -5   3       11.52       10.12      0.99 o
  -7  -5   3      274.67      260.77      4.24 o
  -6  -5   3       92.13       91.03      2.08 o
  -5  -5   3       20.15       21.64      0.88 o
  -4  -5   3        5.18        6.32      0.47 o
  -3  -5   3       54.69       64.13      1.16 o
  -2  -5   3       18.17       18.55      0.59 o
  -1  -5   3       78.35       68.40      1.03 o
   0  -5   3      305.58      309.77      3.04 o
   1  -5   3        6.60        8.34      0.39 o
   2  -5   3        0.34        0.20      0.21 o
   3  -5   3        0.27       -0.26      0.26 o
   4  -5   3      355.75      339.39      3.87 o
   5  -5   3       19.87       12.85      0.87 o
   6  -5   3       16.09       16.99      1.11 o
   7  -5   3        0.77        0.35      1.10 o
   8  -5   3        3.83        2.92      1.70 o
   9  -5   3        0.04       -0.81      1.05 o
 -10  -4   3        1.51        2.34      0.81 o
  -9  -4   3        3.06        4.41      0.83 o
  -8  -4   3        6.98        6.87      0.86 o
  -7  -4   3       88.03       86.49      2.15 o
  -6  -4   3       18.81       16.19      0.96 o
  -5  -4   3       76.47       80.56      2.16 o
  -4  -4   3        0.64        0.36      0.24 o
  -3  -4   3        1.35        0.02      0.19 o
  -2  -4   3      463.63      481.77      4.78 o
  -1  -4   3       74.38       80.23      1.18 o
   0  -4   3       31.00       24.44      0.56 o
   1  -4   3       30.93       32.64      0.71 o
   2  -4   3       58.10       63.46      0.98 o
   3  -4   3      380.09      408.50      4.27 o
   4  -4   3       30.04       30.13      0.85 o
   5  -4   3     1105.80     1070.95     11.60 o
   6  -4   3       32.17       30.41      1.11 o
   7  -4   3        6.81        6.45      0.92 o
   8  -4   3        0.31        0.51      0.96 o
   9  -4   3        9.79        9.48      1.98 o
 -10  -3   3        0.20        0.88      0.80 o
  -9  -3   3        0.89        1.09      0.60 o
  -8  -3   3        5.85        4.90      0.91 o
  -7  -3   3        2.47        2.88      0.63 o
  -6  -3   3        0.51        0.19      0.43 o
  -5  -3   3       56.78       54.10      1.49 o
  -4  -3   3      424.96      435.87      5.00 o
  -3  -3   3     1679.86     1664.77     13.89 o
  -2  -3   3      609.18      616.25      5.89 o
  -1  -3   3      682.54      717.08      6.20 o
   0  -3   3        3.31        3.69      0.27 o
   1  -3   3       23.15       18.10      0.44 o
   2  -3   3      166.80      162.39      1.76 o
   3  -3   3      127.82      150.76      1.93 o
   4  -3   3        0.02       -0.06      0.25 o
   5  -3   3        0.58        0.68      0.29 o
   6  -3   3      260.15      256.65      3.92 o
   7  -3   3        7.00        8.02      0.82 o
   8  -3   3        0.04        0.25      0.62 o
   9  -3   3        3.87        2.09      1.97 o
  10  -3   3        4.38        7.08      1.70 o
 -10  -2   3        0.26       -0.98      0.98 o
  -9  -2   3        0.88       -0.47      0.70 o
  -8  -2   3       10.31       11.01      0.98 o
  -7  -2   3        0.03        0.05      0.48 o
  -6  -2   3       14.71       14.30      0.79 o
  -5  -2   3       58.19       58.05      1.21 o
  -4  -2   3       15.08       19.37      0.65 o
  -3  -2   3      924.96      897.81      7.26 o
  -2  -2   3      583.17      571.77      5.61 o
  -1  -2   3      903.36      916.45     10.43 o
   0  -2   3      306.66      306.22      3.05 o
   1  -2   3      328.04      310.65      2.86 o
   2  -2   3        2.80        2.96      0.25 o
   3  -2   3      172.53      169.47      2.03 o
   4  -2   3       10.43        9.05      0.49 o
   5  -2   3       71.99       81.68      1.32 o
   6  -2   3       21.73       22.14      0.90 o
   7  -2   3       45.01       49.51      2.25 o
   8  -2   3       13.19       14.89      1.06 o
   9  -2   3        0.10       -0.67      0.67 o
  10  -2   3        0.11        0.16      1.08 o
 -10  -1   3        4.85        9.27      1.75 o
  -9  -1   3        2.14        3.03      2.02 o
  -8  -1   3        2.82        1.84      0.71 o
  -7  -1   3       21.83       19.20      1.09 o
  -6  -1   3       23.70       19.94      0.90 o
  -5  -1   3       10.70        8.68      0.54 o
  -4  -1   3        1.53        1.27      0.29 o
  -3  -1   3       44.19       56.97      1.01 o
  -2  -1   3       21.23       20.04      0.46 o
  -1  -1   3       77.29       79.59      0.98 o
   0  -1   3     2117.02     2213.45     19.37 o
   1  -1   3     4406.11     4679.80     40.91 o
   2  -1   3      153.08      154.28      1.76 o
   3  -1   3      217.03      246.64      2.66 o
   4  -1   3       79.13       85.87      1.14 o
   5  -1   3       41.78       42.01      0.94 o
   6  -1   3      119.22      116.59      2.02 o
   7  -1   3        7.30        7.28      0.67 o
   8  -1   3        3.55        3.74      0.69 o
   9  -1   3        0.76        1.44      0.64 o
  10  -1   3        9.31        8.75      1.26 o
  11  -1   3        0.42        1.36      1.28 o
  -9   0   3        9.21       12.06      1.73 o
  -8   0   3       10.19       10.18      1.47 o
  -7   0   3       16.71       14.22      1.15 o
  -6   0   3      119.52      110.56      2.07 o
  -5   0   3       35.87       37.99      0.96 o
  -4   0   3       20.84       21.91      0.69 o
  -3   0   3       85.57       86.59      1.29 o
  -2   0   3      137.26      147.03      1.74 o
  -1   0   3      500.26      502.95      4.06 o
   0   0   3     1643.03     1666.55     14.64 o
   1   0   3    27391.44    25750.34    315.84 o
   2   0   3     1607.02     1591.75     17.39 o
   3   0   3       99.25       97.73      1.28 o
   4   0   3       74.06       82.58      1.15 o
   5   0   3      113.39      133.34      2.00 o
   6   0   3       12.23       12.82      0.60 o
   7   0   3       22.84       22.28      1.27 o
   8   0   3       37.80       33.02      1.34 o
   9   0   3        1.14       -0.12      0.50 o
  10   0   3        1.96        2.80      0.76 o
  11   0   3        0.79        0.82      0.86 o
  -9   1   3        0.60        0.74      1.08 o
  -8   1   3       21.18       25.14      2.45 o
  -7   1   3       22.05       27.83      1.93 o
  -6   1   3       45.46       48.71      1.49 o
  -5   1   3        8.61        7.92      0.53 o
  -4   1   3        0.42       -0.06      0.24 o
  -3   1   3       49.33       55.37      0.98 o
  -2   1   3       21.61       26.35      0.74 o
  -1   1   3       63.90       79.04      0.93 o
   0   1   3        1.48        4.54      0.22 o
   1   1   3     1621.83     1702.86     14.22 o
   2   1   3     1306.13     1288.25     10.60 o
   3   1   3      986.61     1016.09      8.51 o
   4   1   3      204.25      226.64      2.31 o
   5   1   3       59.22       61.13      1.19 o
   6   1   3       71.92       95.58      1.55 o
   7   1   3       15.47       11.89      0.72 o
   8   1   3       68.45       63.25      1.75 o
   9   1   3        3.26        3.28      0.68 o
  10   1   3       35.45       34.75      1.60 o
  11   1   3        3.18        4.11      0.88 o
  -8   2   3        0.99       -0.74      0.74 o
  -7   2   3       26.76       32.50      2.10 o
  -6   2   3       16.55       15.10      1.14 o
  -5   2   3        2.01        2.55      0.43 o
  -4   2   3      188.94      190.53      2.39 o
  -3   2   3      501.04      537.03      5.26 o
  -2   2   3       19.05       18.48      0.51 o
  -1   2   3        1.52        0.06      0.09 o
   0   2   3       29.38       31.04      0.43 o
   1   2   3      932.58      986.11      8.15 o
   2   2   3      546.48      558.34      4.72 o
   3   2   3      922.94      924.41      7.26 o
   4   2   3       35.15       21.54      0.52 o
   5   2   3      113.25      103.72      1.38 o
   6   2   3        0.99        0.57      0.20 o
   7   2   3      136.87      131.07      2.18 o
   8   2   3        0.10       -0.43      0.43 o
   9   2   3        3.66        4.88      0.72 o
  10   2   3        3.17        2.49      0.99 o
  11   2   3       20.15       25.03      2.47 o
  12   2   3        4.93        6.15      1.26 o
  -8   3   3        0.45       -0.50      0.77 o
  -7   3   3        0.53       -0.37      0.72 o
  -6   3   3        3.17        3.82      0.73 o
  -5   3   3       39.41       38.28      1.60 o
  -4   3   3      448.92      434.05      6.53 o
  -3   3   3      204.40      199.70      2.39 o
  -2   3   3      462.25      480.51      5.07 o
  -1   3   3      285.25      319.92      3.17 o
   0   3   3       14.83       27.30      0.41 o
   1   3   3      535.23      541.25      7.43 o
   2   3   3     1487.93     1586.38     13.11 o
   3   3   3     1168.48     1245.96     11.29 o
   4   3   3        0.49        0.06      0.16 o
   5   3   3      234.06      241.11      2.68 o
   6   3   3        2.77        7.77      0.47 o
   7   3   3        0.58        0.03      0.24 o
   8   3   3        6.00        6.46      0.72 o
   9   3   3        3.73        2.62      0.64 o
  10   3   3       24.65       27.29      1.40 o
  11   3   3        0.47        1.38      0.69 o
  12   3   3        2.37        2.08      0.80 o
  -7   4   3        0.38        0.67      1.42 o
  -6   4   3        4.48        4.53      0.83 o
  -5   4   3        9.38       10.62      0.96 o
  -4   4   3      172.67      159.48      2.76 o
  -3   4   3      203.14      200.69      3.02 o
  -2   4   3       86.96       89.28      1.86 o
  -1   4   3       76.80      104.70      3.61 o
   0   4   3        6.18        7.42      0.20 o
   1   4   3      156.44      160.79      5.06 o
   2   4   3      116.36      106.13      1.28 o
   3   4   3       81.10       83.49      0.92 o
   4   4   3      163.01      187.11      1.90 o
   5   4   3       68.30       84.39      1.16 o
   6   4   3        1.85        1.42      0.29 o
   7   4   3      432.99      430.59      4.65 o
   8   4   3        4.38        3.59      0.67 o
   9   4   3       21.78       17.65      1.08 o
  10   4   3        0.01        0.02      0.54 o
  11   4   3        0.14        0.56      0.69 o
  12   4   3        7.71        6.79      1.08 o
  -7   5   3        0.02       -0.07      1.19 o
  -6   5   3        2.79        1.25      0.68 o
  -5   5   3        0.25       -0.45      0.47 o
  -4   5   3        0.40        0.37      0.39 o
  -3   5   3       18.35       18.99      0.84 o
  -2   5   3        9.80        7.93      0.50 o
  -1   5   3        8.28        9.95      0.39 o
   0   5   3       15.03       14.83      0.32 o
   1   5   3      188.62      186.61      5.95 o
   2   5   3      133.13      134.89      3.29 o
   3   5   3      349.18      369.04      3.25 o
   4   5   3     1085.08     1132.15      8.84 o
   5   5   3       10.51       10.73      0.42 o
   6   5   3      202.19      209.48      2.34 o
   7   5   3       18.52       19.36      0.72 o
   8   5   3      171.27      173.51      2.73 o
   9   5   3       52.94       49.44      2.08 o
  10   5   3        3.08        1.96      0.68 o
  11   5   3        0.62        0.62      0.63 o
  12   5   3       13.77       16.90      1.39 o
  -6   6   3        0.42        1.00      0.71 o
  -5   6   3        3.40        3.85      0.75 o
  -4   6   3        5.04        3.78      0.88 o
  -3   6   3       19.05       19.08      1.11 o
  -2   6   3       36.92       30.13      0.92 o
  -1   6   3       16.75       14.82      0.51 o
   0   6   3        0.00        0.12      0.13 o
   1   6   3       72.14       80.48      1.31 o
   2   6   3        0.39        0.80      0.20 o
   3   6   3       58.07       60.26      0.75 o
   4   6   3       36.75       45.39      0.85 o
   5   6   3      162.21      155.59      1.90 o
   6   6   3       74.11       87.83      1.28 o
   7   6   3      240.13      230.46      2.64 o
   8   6   3       38.04       39.23      1.08 o
   9   6   3        0.08        0.19      0.50 o
  10   6   3        9.04       10.36      0.96 o
  11   6   3       29.09       28.73      1.51 o
  12   6   3        8.81        8.72      1.26 o
  -6   7   3        2.44        3.66      1.19 o
  -5   7   3        1.42        1.79      0.68 o
  -4   7   3        1.69        0.50      0.43 o
  -3   7   3        0.06        0.00      0.35 o
  -2   7   3       71.79       58.80      1.35 o
  -1   7   3        1.25        0.27      0.24 o
   0   7   3        0.01       -0.05      0.17 o
   1   7   3       69.08       59.69      1.05 o
   2   7   3      278.75      271.34      2.88 o
   3   7   3        5.16        3.69      0.19 o
   4   7   3       50.92       49.72      0.86 o
   5   7   3      279.83      285.16      3.42 o
   6   7   3      165.04      170.27      1.98 o
   7   7   3       24.92       19.92      0.86 o
   8   7   3       35.89       37.59      1.19 o
   9   7   3        0.05       -0.37      0.37 o
  10   7   3       45.25       41.87      1.96 o
  11   7   3       22.59       23.62      1.60 o
  12   7   3        4.66        4.97      1.08 o
  -5   8   3        8.43       11.34      1.13 o
  -4   8   3        9.49       10.25      0.99 o
  -3   8   3       17.84       20.98      0.95 o
  -2   8   3        5.87        5.43      0.52 o
  -1   8   3       10.80        8.70      0.48 o
   0   8   3       85.22       77.94      1.27 o
   1   8   3        0.41       -0.20      0.20 o
   2   8   3       10.44        9.45      0.55 o
   3   8   3      811.12      764.87      7.09 o
   4   8   3       43.64       40.85      0.69 o
   5   8   3        2.85        2.33      0.32 o
   6   8   3        1.79        0.35      0.28 o
   7   8   3      139.29      127.61      2.57 o
   8   8   3        8.48        5.32      0.58 o
   9   8   3        1.79        1.73      0.48 o
  10   8   3       15.65       13.71      1.05 o
  11   8   3        7.79        6.09      1.10 o
  12   8   3       10.56       11.27      2.08 o
  -4   9   3        1.94        3.13      0.76 o
  -3   9   3        7.09        8.67      0.93 o
  -2   9   3        1.18        2.07      0.46 o
  -1   9   3       23.80       18.25      0.68 o
   0   9   3       42.64       36.81      0.87 o
   1   9   3       35.01       34.00      0.75 o
   2   9   3       58.28       56.82      0.94 o
   3   9   3        5.85        7.25      0.39 o
   4   9   3      426.27      410.85      4.12 o
   5   9   3       14.36       15.91      0.65 o
   6   9   3       44.41       36.59      0.99 o
   7   9   3       44.03       39.23      1.11 o
   8   9   3       39.23       30.37      1.20 o
   9   9   3        3.20        5.31      0.83 o
  10   9   3        1.84        3.71      0.83 o
  11   9   3       16.50       15.50      1.42 o
  12   9   3        7.88        7.90      1.32 o
  -3  10   3        1.75        1.54      0.54 o
  -2  10   3        0.27        1.86      0.75 o
  -1  10   3        4.45        4.39      0.68 o
   0  10   3        4.33        5.44      0.42 o
   1  10   3       11.82       10.36      0.47 o
   2  10   3        3.45        3.07      0.29 o
   3  10   3        4.37        4.03      0.32 o
   4  10   3        0.12       -0.20      0.30 o
   5  10   3       17.84       14.18      0.56 o
   6  10   3       82.68       78.95      1.55 o
   7  10   3        4.22        4.23      0.52 o
   8  10   3        0.71        0.53      0.47 o
   9  10   3        0.00        0.64      0.51 o
  10  10   3        5.21        5.55      0.79 o
  11  10   3       12.13       12.48      1.35 o
  12  10   3        7.66        9.07      1.27 o
  -2  11   3       14.75       17.95      1.13 o
  -1  11   3        0.12        0.97      0.46 o
   0  11   3       17.07       15.14      1.85 o
   1  11   3       24.00       21.91      0.92 o
   2  11   3        0.22        0.31      0.27 o
   3  11   3        0.00        0.13      0.21 o
   4  11   3        1.46        2.65      0.32 o
   5  11   3       13.71        8.58      0.48 o
   6  11   3        4.99        6.29      0.53 o
   7  11   3       16.00       13.94      0.76 o
   8  11   3       26.81       23.11      1.13 o
   9  11   3        0.90       -0.42      0.45 o
  10  11   3        0.00       -0.53      0.53 o
  11  11   3       15.76       16.34      1.46 o
  -1  12   3      117.01      137.98      3.65 o
   0  12   3        0.50        1.33      0.72 o
   1  12   3        0.31        0.40      0.33 o
   2  12   3        4.22        5.02      0.49 o
   3  12   3       39.73       44.69      1.15 o
   4  12   3        3.16        3.01      0.38 o
   5  12   3        1.32        0.75      0.29 o
   6  12   3        0.01        0.25      0.32 o
   7  12   3        0.97        1.56      0.38 o
   8  12   3        0.18        1.13      0.43 o
   9  12   3        1.20        2.34      0.66 o
  10  12   3        2.73        1.97      0.65 o
  11  12   3        0.10        1.52      0.78 o
   1  13   3        0.19        0.76      0.52 o
   2  13   3       26.66       28.77      1.26 o
   3  13   3        3.04        3.28      0.46 o
   4  13   3        6.83       10.08      1.15 o
   5  13   3       15.48       17.23      1.07 o
   6  13   3        1.83        0.66      0.52 o
   7  13   3        3.19        2.21      0.53 o
   8  13   3       14.76       15.61      0.99 o
   9  13   3        7.39        6.91      0.84 o
  10  13   3        0.41        0.22      0.55 o
   3  14   3        4.30        3.26      0.61 o
   4  14   3        2.44        2.97      0.60 o
   5  14   3        1.45        1.06      0.37 o
   6  14   3        3.09        4.62      0.62 o
   7  14   3       11.32       12.71      0.86 o
   8  14   3       17.29       18.55      1.09 o
   9  14   3       31.70       33.49      2.00 o
  -4 -14   4        0.00        0.27      0.64 o
  -3 -14   4        0.34        0.08      0.58 o
  -7 -13   4        8.21        9.97      0.97 o
  -6 -13   4        4.97        8.76      1.14 o
  -5 -13   4        3.81        3.50      0.99 o
  -4 -13   4        3.10        2.86      0.68 o
  -3 -13   4        2.31        2.09      0.67 o
  -2 -13   4        7.58        9.17      0.95 o
  -1 -13   4       23.83       24.81      1.54 o
   0 -13   4        0.08        0.70      0.68 o
  -8 -12   4        0.36        1.18      0.88 o
  -7 -12   4        0.56        0.30      0.57 o
  -6 -12   4        0.15        0.65      0.70 o
  -5 -12   4        0.36        0.86      0.72 o
  -4 -12   4        8.92        9.01      0.90 o
  -3 -12   4       15.73       15.48      1.07 o
  -2 -12   4        0.07        0.48      0.50 o
  -1 -12   4        0.74        1.49      0.58 o
   0 -12   4        0.50       -0.02      0.60 o
   1 -12   4        8.83       10.07      2.63 o
   2 -12   4       11.43       17.26      1.41 o
  -9 -11   4        0.05       -1.05      1.05 o
  -8 -11   4        0.01        0.00      0.76 o
  -7 -11   4        0.08       -0.52      0.52 o
  -6 -11   4        0.15       -0.02      0.47 o
  -5 -11   4        2.19        2.49      1.08 o
  -4 -11   4        8.47       10.18      1.17 o
  -3 -11   4        2.42        3.18      0.57 o
  -2 -11   4        3.59        1.83      0.54 o
  -1 -11   4        5.51        4.90      0.69 o
   0 -11   4        1.72        1.60      0.55 o
   1 -11   4        0.08       -0.51      0.51 o
   2 -11   4       18.68       21.00      1.45 o
   3 -11   4        8.93        8.47      1.11 o
  -9 -10   4        8.21        8.72      1.55 o
  -8 -10   4        1.30        0.62      0.89 o
  -7 -10   4        2.67        2.45      0.79 o
  -6 -10   4        6.54        5.94      0.92 o
  -5 -10   4        1.70        1.85      0.61 o
  -4 -10   4        1.17        0.76      0.51 o
  -3 -10   4        0.42        0.59      0.47 o
  -2 -10   4        2.01        1.21      0.59 o
  -1 -10   4        0.73        0.33      0.54 o
   0 -10   4        3.60        3.70      0.58 o
   1 -10   4       11.02       13.32      1.02 o
   2 -10   4        2.91        3.92      0.90 o
   3 -10   4        0.91        0.63      0.84 o
   4 -10   4        1.95        0.86      0.78 o
  -9  -9   4        8.68        9.21      1.83 o
  -8  -9   4        0.14        1.27      0.76 o
  -7  -9   4        0.41        0.36      0.60 o
  -6  -9   4       29.03       27.12      1.06 o
  -5  -9   4       14.38       15.22      0.82 o
  -4  -9   4        0.06        0.43      0.40 o
  -3  -9   4       18.93       16.84      0.85 o
  -2  -9   4        0.00       -0.31      0.37 o
  -1  -9   4        0.15        0.16      0.35 o
   0  -9   4        0.31       -0.39      0.39 o
   1  -9   4       38.87       34.60      1.32 o
   2  -9   4        5.21        3.14      0.70 o
   3  -9   4        0.42        0.21      0.54 o
   4  -9   4        0.50        0.36      0.63 o
   5  -9   4       27.74       31.45      2.18 o
 -10  -8   4        1.01        1.14      0.77 o
  -9  -8   4        1.65        0.98      0.71 o
  -8  -8   4        0.52        1.41      0.66 o
  -7  -8   4        6.74        9.16      1.01 o
  -6  -8   4        0.12       -0.35      0.35 o
  -5  -8   4       16.76       16.70      0.89 o
  -4  -8   4        3.01        3.81      0.54 o
  -3  -8   4       43.94       42.72      1.08 o
  -2  -8   4       10.69        7.92      0.52 o
  -1  -8   4      369.08      360.50      3.74 o
   0  -8   4      154.10      150.35      1.97 o
   1  -8   4       64.83       64.63      1.32 o
   2  -8   4        0.46        0.11      0.41 o
   3  -8   4        1.42        0.56      0.58 o
   4  -8   4        5.89        3.65      0.81 o
   5  -8   4        3.81        4.34      1.00 o
   6  -8   4       29.39       29.50      2.29 o
 -10  -7   4        0.14        0.14      0.75 o
  -9  -7   4        2.33        2.85      0.80 o
  -8  -7   4        0.02        0.58      0.61 o
  -7  -7   4        0.04        0.24      0.57 o
  -6  -7   4        0.07        0.46      0.50 o
  -5  -7   4        1.54        0.45      0.33 o
  -4  -7   4       20.27       21.47      1.20 o
  -3  -7   4       28.16       28.75      0.87 o
  -2  -7   4       92.60       87.51      1.51 o
  -1  -7   4      102.77       97.78      1.45 o
   0  -7   4        4.43        4.19      0.39 o
   1  -7   4        1.14        0.69      0.31 o
   2  -7   4      102.17      106.43      1.57 o
   3  -7   4       49.33       48.73      1.92 o
   4  -7   4        1.57       -0.29      0.53 o
   5  -7   4        1.67        2.42      1.36 o
   6  -7   4        4.68        3.54      1.58 o
   7  -7   4        0.18        0.71      0.99 o
 -10  -6   4        1.16        2.00      0.80 o
  -9  -6   4        5.08        3.91      0.81 o
  -8  -6   4        0.02        0.17      0.59 o
  -7  -6   4        0.89        1.11      0.58 o
  -6  -6   4        4.21        3.87      0.67 o
  -5  -6   4        4.60        4.91      0.54 o
  -4  -6   4        1.75        1.46      0.39 o
  -3  -6   4       13.33       13.48      0.63 o
  -2  -6   4       42.63       38.18      0.92 o
  -1  -6   4       22.15       19.44      0.77 o
   0  -6   4       21.78       22.52      0.65 o
   1  -6   4      233.67      231.62      2.56 o
   2  -6   4      208.96      200.18      2.33 o
   3  -6   4      260.00      233.36      2.93 o
   4  -6   4       15.31       17.40      0.97 o
   5  -6   4        2.94        2.78      0.59 o
   6  -6   4       16.26       15.18      1.13 o
   7  -6   4       16.85       19.53      2.15 o
   8  -6   4        9.73       10.38      2.78 o
 -10  -5   4        9.65       10.95      1.20 o
  -9  -5   4        1.30        0.39      1.34 o
  -8  -5   4        1.61        1.39      0.66 o
  -7  -5   4        3.88        4.42      0.77 o
  -6  -5   4      116.62      106.46      2.36 o
  -5  -5   4       25.45       27.84      1.05 o
  -4  -5   4       90.16       84.54      1.65 o
  -3  -5   4      115.23      115.76      1.90 o
  -2  -5   4      120.07      128.51      1.81 o
  -1  -5   4      182.03      196.96      2.39 o
   0  -5   4       49.62       53.46      0.93 o
   1  -5   4      233.54      233.58      2.50 o
   2  -5   4       95.11      100.48      1.73 o
   3  -5   4       50.61       42.26      1.00 o
   4  -5   4       86.11       84.30      2.12 o
   5  -5   4       31.62       32.15      1.11 o
   6  -5   4       19.76       19.31      1.03 o
   7  -5   4       11.06       12.31      1.60 o
   8  -5   4       14.64       12.95      2.37 o
   9  -5   4        4.91        5.16      1.90 o
 -10  -4   4        0.04       -1.00      1.08 o
  -9  -4   4        1.18        2.72      0.74 o
  -8  -4   4        0.19       -0.12      0.57 o
  -7  -4   4        0.78       -0.49      0.49 o
  -6  -4   4        0.00       -0.45      0.49 o
  -5  -4   4      363.64      353.73      5.00 o
  -4  -4   4       42.44       41.70      0.88 o
  -3  -4   4      145.16      138.59      2.10 o
  -2  -4   4       45.46       42.47      0.84 o
  -1  -4   4      170.89      180.46      2.19 o
   0  -4   4       19.18       19.50      0.59 o
   1  -4   4      339.43      346.60      4.24 o
   2  -4   4      322.50      337.08      3.31 o
   3  -4   4      133.38      119.18      1.91 o
   4  -4   4       20.49       19.50      0.73 o
   5  -4   4       58.04       53.06      1.36 o
   6  -4   4      136.06      135.56      2.23 o
   7  -4   4        1.84        2.66      0.77 o
   8  -4   4        7.56        8.28      2.26 o
   9  -4   4        4.51        4.72      1.32 o
 -10  -3   4        0.99        2.68      1.35 o
  -9  -3   4        0.14        1.26      0.78 o
  -8  -3   4        2.29        1.75      0.64 o
  -7  -3   4        1.52        0.66      0.51 o
  -6  -3   4        1.76        1.96      0.54 o
  -5  -3   4       28.15       24.89      0.97 o
  -4  -3   4        1.84        0.60      0.43 o
  -3  -3   4        1.12        0.89      0.31 o
  -2  -3   4      141.55      146.36      1.89 o
  -1  -3   4        9.46        5.60      0.43 o
   0  -3   4      594.87      598.19      5.74 o
   1  -3   4      121.35      121.30      1.35 o
   2  -3   4       22.44       32.98      0.62 o
   3  -3   4      335.77      304.76      3.36 o
   4  -3   4       14.09       16.70      0.65 o
   5  -3   4        0.43        0.40      0.32 o
   6  -3   4       29.90       29.36      0.98 o
   7  -3   4       68.34       67.87      1.87 o
   8  -3   4        2.78        2.17      0.84 o
   9  -3   4        1.38        1.17      1.02 o
  10  -3   4        0.09        0.23      1.14 o
  -9  -2   4        1.29        0.29      0.72 o
  -8  -2   4        2.31        4.29      0.94 o
  -7  -2   4        6.47        4.34      0.70 o
  -6  -2   4       17.75       17.25      1.13 o
  -5  -2   4        6.18        7.29      0.60 o
  -4  -2   4       22.81       25.89      0.80 o
  -3  -2   4      131.96      153.90      2.40 o
  -2  -2   4      642.71      616.38      5.53 o
  -1  -2   4        0.57        2.01      0.25 o
   0  -2   4       36.73       34.17      1.00 o
   1  -2   4      124.11      105.81      1.40 o
   2  -2   4        6.20       10.12      0.49 o
   3  -2   4      522.02      553.32      5.04 o
   4  -2   4        1.08        0.50      0.27 o
   5  -2   4       91.75       85.47      2.14 o
   6  -2   4        3.16        4.04      0.48 o
   7  -2   4      117.60      108.32      2.38 o
   8  -2   4        4.90        7.27      0.88 o
   9  -2   4        1.39        1.79      0.78 o
  10  -2   4        4.04        3.95      1.16 o
  -9  -1   4        1.60        2.29      1.45 o
  -8  -1   4       16.69       21.09      1.61 o
  -7  -1   4        1.02        0.35      0.49 o
  -6  -1   4       45.56       42.85      1.28 o
  -5  -1   4       19.88       17.87      0.81 o
  -4  -1   4       47.40       49.76      1.07 o
  -3  -1   4      206.28      221.93      3.10 o
  -2  -1   4      272.84      256.83      2.42 o
  -1  -1   4     1168.07     1190.08     10.75 o
   0  -1   4      581.89      609.89      5.31 o
   1  -1   4      839.89      873.06      7.97 o
   2  -1   4      277.66      339.90      3.44 o
   3  -1   4      397.87      436.80      4.36 o
   4  -1   4        4.62        1.56      0.32 o
   5  -1   4        9.80       10.26      0.49 o
   6  -1   4       33.90       30.71      1.00 o
   7  -1   4       37.27       45.08      1.45 o
   8  -1   4       11.19        9.51      0.91 o
   9  -1   4       14.52       11.52      1.04 o
  10  -1   4        2.46        1.54      0.82 o
  11  -1   4        1.79        2.18      0.96 o
  -9   0   4        9.35       11.24      1.97 o
  -8   0   4       20.44       23.26      2.97 o
  -7   0   4        0.57       -0.51      0.51 o
  -6   0   4       37.00       34.26      1.16 o
  -5   0   4        3.55        3.10      0.46 o
  -4   0   4       22.18       25.94      0.97 o
  -3   0   4       56.05       67.97      1.17 o
  -2   0   4       10.16       10.71      0.44 o
  -1   0   4        7.63        7.58      0.31 o
   0   0   4     1306.64     1359.71     12.10 o
   1   0   4     2409.09     2490.93     21.78 o
   2   0   4      472.93      478.42      4.57 o
   3   0   4      318.62      346.20      3.02 o
   4   0   4      450.39      495.47      4.92 o
   5   0   4        4.27        3.64      0.34 o
   6   0   4        1.00        0.20      0.24 o
   7   0   4       17.27       14.71      0.90 o
   8   0   4      213.22      181.71      3.32 o
   9   0   4        6.99        5.72      0.83 o
  10   0   4        1.14        1.22      0.67 o
  11   0   4       11.00        9.27      1.29 o
  -8   1   4        0.05       -0.97      1.02 o
  -7   1   4        0.16        0.47      0.87 o
  -6   1   4        1.01        0.27      0.58 o
  -5   1   4       62.63       60.71      1.40 o
  -4   1   4      112.70      110.56      1.86 o
  -3   1   4       29.30       32.13      0.77 o
  -2   1   4      172.34      165.63      1.96 o
  -1   1   4        1.33        0.88      0.29 o
   0   1   4       29.47       26.27      0.44 o
   1   1   4      281.75      303.41      2.72 o
   2   1   4     2506.30     2542.22     20.66 o
   3   1   4      191.21      196.24      1.97 o
   4   1   4      276.40      262.66      2.61 o
   5   1   4        4.58        2.33      0.29 o
   6   1   4        0.01       -0.03      0.20 o
   7   1   4        1.21        1.23      0.39 o
   8   1   4       11.96       11.79      1.35 o
   9   1   4       47.32       46.76      2.09 o
  10   1   4        2.82        0.47      0.65 o
  11   1   4        2.55        4.71      0.95 o
  12   1   4       12.59        6.28      2.16 o
  -8   2   4        4.08        5.08      1.24 o
  -7   2   4        0.13        0.09      1.25 o
  -6   2   4       44.12       47.99      1.88 o
  -5   2   4        0.19       -0.48      0.48 o
  -4   2   4        6.68        7.61      0.49 o
  -3   2   4       81.14       81.06      1.28 o
  -2   2   4        9.76       14.05      0.64 o
  -1   2   4        0.70        0.59      0.27 o
   0   2   4      118.10      128.65      1.39 o
   1   2   4      258.17      240.55      2.04 o
   2   2   4      398.41      395.07      3.46 o
   3   2   4      161.34      141.46      1.49 o
   4   2   4       96.67      114.96      1.37 o
   5   2   4       91.89      114.46      1.46 o
   6   2   4        5.56        5.20      0.42 o
   7   2   4       15.00       13.32      1.15 o
   8   2   4        1.80        0.56      0.47 o
   9   2   4        0.27       -0.38      0.51 o
  10   2   4        9.63       11.56      1.06 o
  11   2   4        1.52        1.28      0.99 o
  12   2   4        0.05        0.93      0.74 o
  -8   3   4        0.18        3.14      1.03 o
  -7   3   4        0.00        0.04      0.79 o
  -6   3   4        0.04       -0.49      0.49 o
  -5   3   4        0.67        1.19      0.56 o
  -4   3   4       12.51       12.04      0.78 o
  -3   3   4       10.77        8.61      0.50 o
  -2   3   4      116.11      122.14      1.52 o
  -1   3   4       61.91       76.95      1.25 o
   0   3   4       68.34       75.99      0.93 o
   1   3   4      275.36      283.05      2.52 o
   2   3   4        0.41        1.41      0.12 o
   3   3   4     1178.20     1335.12     10.67 o
   4   3   4        0.80        3.31      0.23 o
   5   3   4      319.63      332.01      3.03 o
   6   3   4       94.56       89.17      1.24 o
   7   3   4        8.82       12.70      0.66 o
   8   3   4        4.69        5.50      0.60 o
   9   3   4        9.04        8.30      0.84 o
  10   3   4        0.27        0.57      0.82 o
  11   3   4        8.68        9.27      1.04 o
  12   3   4        0.19        0.27      0.72 o
  -7   4   4        0.52        1.63      0.87 o
  -6   4   4        6.16        6.44      0.94 o
  -5   4   4        0.84        0.84      0.53 o
  -4   4   4       64.67       70.62      1.74 o
  -3   4   4      364.13      334.75      4.55 o
  -2   4   4      260.00      250.17      3.41 o
  -1   4   4      161.35      170.91      2.10 o
   0   4   4       65.97       64.54      0.86 o
   1   4   4       11.48        9.99      0.21 o
   2   4   4       86.01       81.54      0.84 o
   3   4   4      198.66      231.23      2.27 o
   4   4   4     1221.96     1344.33     11.17 o
   5   4   4       97.76      116.59      1.44 o
   6   4   4       89.32       94.20      1.35 o
   7   4   4       43.08       46.76      0.93 o
   8   4   4      335.84      313.95      4.11 o
   9   4   4       35.83       33.28      1.32 o
  10   4   4        3.09        2.77      0.69 o
  11   4   4        0.39        0.43      0.66 o
  12   4   4        0.43        0.47      0.72 o
  -6   5   4        2.06        0.88      0.70 o
  -5   5   4       29.68       27.63      1.44 o
  -4   5   4        8.30        6.99      0.68 o
  -3   5   4      204.94      189.70      3.01 o
  -2   5   4       70.75       69.04      1.42 o
  -1   5   4        4.92        3.45      0.30 o
   0   5   4       76.16       80.19      0.93 o
   1   5   4       15.73       14.51      0.34 o
   2   5   4        2.76        0.89      0.70 o
   3   5   4      403.94      412.71      4.31 o
   4   5   4        5.84        8.95      0.43 o
   5   5   4      339.03      365.62      3.44 o
   6   5   4       20.97       18.94      0.58 o
   7   5   4      357.54      350.51      3.62 o
   8   5   4       51.73       49.18      1.19 o
   9   5   4      403.31      398.12      5.66 o
  10   5   4        0.37        1.22      0.62 o
  11   5   4        2.90        1.89      0.74 o
  12   5   4        1.02        1.11      0.71 o
  -6   6   4        2.09        2.36      0.77 o
  -5   6   4        0.13        0.52      0.54 o
  -4   6   4        2.76        1.13      0.45 o
  -3   6   4        6.89        7.11      0.62 o
  -2   6   4        1.24        1.13      0.37 o
  -1   6   4      262.11      251.77      3.31 o
   0   6   4      162.46      153.73      1.58 o
   1   6   4       96.88      100.42      2.08 o
   2   6   4       34.12       42.56      2.53 o
   3   6   4       31.18       29.88      0.58 o
   4   6   4        0.03        0.44      0.16 o
   5   6   4      147.09      151.72      2.18 o
   6   6   4      241.07      213.77      2.33 o
   7   6   4        0.62        1.49      0.30 o
   8   6   4       11.44        9.97      0.61 o
   9   6   4       59.27       65.19      1.48 o
  10   6   4       19.49       21.58      1.10 o
  11   6   4        1.53        1.08      0.76 o
  12   6   4        0.01       -0.37      0.77 o
  -5   7   4        0.37        0.35      0.60 o
  -4   7   4        4.22        3.61      0.69 o
  -3   7   4        1.70        1.20      0.59 o
  -2   7   4       12.39       10.91      0.64 o
  -1   7   4      195.52      181.85      2.61 o
   0   7   4        0.04        0.17      0.21 o
   1   7   4      381.29      361.24      4.53 o
   2   7   4      228.99      215.76      7.25 o
   3   7   4        0.55        0.12      0.10 o
   4   7   4        0.02        0.13      0.14 o
   5   7   4       44.83       46.48      0.87 o
   6   7   4       15.91       14.97      0.56 o
   7   7   4       11.00       11.09      0.78 o
   8   7   4        0.70       -0.05      0.31 o
   9   7   4       62.47       62.23      1.55 o
  10   7   4       14.44       17.34      1.14 o
  11   7   4        0.01        0.52      0.60 o
  12   7   4       14.66       14.84      1.30 o
  -4   8   4        0.75        2.19      0.65 o
  -3   8   4        1.38        2.86      0.92 o
  -2   8   4        0.36        0.27      0.30 o
  -1   8   4        1.17        0.90      0.32 o
   0   8   4      109.32       87.69      1.28 o
   1   8   4       33.51       35.33      0.65 o
   2   8   4      166.09      154.85      6.10 o
   3   8   4      111.65      103.36      1.18 o
   4   8   4      376.31      370.34      3.69 o
   5   8   4       16.23       16.32      0.81 o
   6   8   4        0.23        0.11      0.25 o
   7   8   4       30.89       28.44      0.95 o
   8   8   4        2.87        2.46      0.46 o
   9   8   4        2.59        1.58      0.50 o
  10   8   4        0.62        1.68      0.71 o
  11   8   4        0.01       -0.33      0.90 o
  12   8   4        4.95        6.63      1.16 o
  -3   9   4        6.71        5.92      0.65 o
  -2   9   4        0.02        0.25      0.33 o
  -1   9   4        5.07        5.12      0.55 o
   0   9   4        0.95        1.54      0.26 o
   1   9   4        3.33        3.66      0.38 o
   2   9   4       15.49       13.37      0.43 o
   3   9   4      375.44      358.00      3.53 o
   4   9   4       72.34       69.64      1.13 o
   5   9   4      710.15      665.32      7.08 o
   6   9   4        6.38        4.31      0.44 o
   7   9   4        5.86        3.76      0.46 o
   8   9   4        0.04       -0.32      0.32 o
   9   9   4        0.07        0.79      0.47 o
  10   9   4        0.02        0.07      0.48 o
  11   9   4        0.02        0.65      0.70 o
  12   9   4        3.24        4.00      1.01 o
  -3  10   4       34.62       47.62      3.00 o
  -2  10   4        0.52        0.75      0.53 o
  -1  10   4        0.20        0.66      0.40 o
   0  10   4        0.97        2.21      0.38 o
   1  10   4        0.85        0.89      0.36 o
   2  10   4        7.31        6.88      0.76 o
   3  10   4        4.24        3.20      0.24 o
   4  10   4       42.70       40.60      0.75 o
   5  10   4       21.31       21.58      0.81 o
   6  10   4      129.55      114.09      1.87 o
   7  10   4        1.32        1.83      0.39 o
   8  10   4       19.87       20.30      0.92 o
   9  10   4       27.82       30.44      1.28 o
  10  10   4        0.96        1.02      0.54 o
  11  10   4        4.93        6.44      1.03 o
  12  10   4        7.68        8.23      1.22 o
  -1  11   4        0.03        0.80      0.66 o
   0  11   4        5.37        5.67      1.72 o
   1  11   4       32.48       34.74      1.24 o
   2  11   4        0.00        0.13      0.29 o
   3  11   4        1.25        2.15      0.35 o
   4  11   4        0.82        0.74      0.23 o
   5  11   4        0.07        0.02      0.34 o
   6  11   4        2.84        4.04      0.42 o
   7  11   4        3.10        3.73      0.50 o
   8  11   4       18.69       17.54      0.87 o
   9  11   4        1.76        1.01      0.58 o
  10  11   4       19.44       21.41      1.25 o
  11  11   4        1.96        1.94      0.79 o
  12  11   4        2.73        1.40      0.82 o
   0  12   4       14.76       14.93      1.02 o
   1  12   4        2.57        3.73      0.55 o
   2  12   4       12.13       12.83      1.32 o
   3  12   4       28.77       28.54      1.05 o
   4  12   4        2.73        3.24      0.33 o
   5  12   4        4.14        5.01      0.42 o
   6  12   4       24.19       25.36      0.91 o
   7  12   4        0.75       -0.19      0.33 o
   8  12   4        9.75       11.70      0.75 o
   9  12   4        0.02        0.47      0.43 o
  10  12   4        8.62        8.64      1.18 o
  11  12   4        1.35        1.85      0.79 o
   1  13   4       61.33       67.23      1.69 o
   2  13   4       18.67       20.58      1.33 o
   3  13   4       31.78       35.39      1.26 o
   4  13   4        0.52        0.42      0.41 o
   5  13   4        0.02        1.06      0.35 o
   6  13   4        0.17       -0.35      0.43 o
   7  13   4        0.01        0.67      0.35 o
   8  13   4        0.44        0.51      0.52 o
   9  13   4        0.00       -0.03      0.46 o
  10  13   4       13.75       14.81      1.12 o
   3  14   4       16.51       16.34      1.40 o
   4  14   4        0.71        0.57      0.61 o
   5  14   4       47.76       45.88      2.67 o
   6  14   4        0.45        0.56      0.44 o
   7  14   4        8.94        8.32      0.76 o
   8  14   4       17.11       18.88      1.04 o
   9  14   4        0.22        1.24      0.54 o
  -6 -13   5        0.22        0.18      0.78 o
  -5 -13   5       15.38       18.54      1.53 o
  -4 -13   5        1.46        0.61      0.66 o
  -3 -13   5        2.77        3.15      0.87 o
  -2 -13   5        0.95        1.57      0.86 o
  -1 -13   5        5.35        8.52      1.53 o
   0 -13   5        2.91        3.74      2.29 o
  -7 -12   5        0.69        1.49      0.88 o
  -6 -12   5        3.19        1.91      0.87 o
  -5 -12   5        0.01       -0.13      0.61 o
  -4 -12   5        3.91        5.20      0.93 o
  -3 -12   5       13.10       13.70      1.24 o
  -2 -12   5        9.02       10.95      1.00 o
  -1 -12   5        0.02        0.62      0.59 o
   0 -12   5       16.25       17.72      1.38 o
   1 -12   5        0.30       -0.60      0.60 o
   2 -12   5        0.78       -0.33      0.98 o
  -8 -11   5        0.28       -1.04      1.04 o
  -7 -11   5        0.00       -0.15      1.03 o
  -6 -11   5        0.01        0.32      0.54 o
  -5 -11   5        0.04       -0.61      0.61 o
  -4 -11   5        2.77        1.97      0.75 o
  -3 -11   5       12.18       11.98      0.99 o
  -2 -11   5        2.45        1.71      0.56 o
  -1 -11   5        6.14        6.35      0.76 o
   0 -11   5        4.62        4.04      0.79 o
   1 -11   5        3.52        4.57      0.87 o
   2 -11   5        0.89        1.07      0.93 o
   3 -11   5        2.72        1.15      1.68 o
  -8 -10   5        0.54        0.38      0.76 o
  -7 -10   5        0.61        0.75      0.72 o
  -6 -10   5        6.36        6.67      0.72 o
  -5 -10   5        0.72        0.98      0.58 o
  -4 -10   5        0.32       -0.24      0.50 o
  -3 -10   5        2.00        1.90      0.59 o
  -2 -10   5       10.19       11.96      0.93 o
  -1 -10   5        8.69       10.49      0.89 o
   0 -10   5       14.98       15.44      1.66 o
   1 -10   5        1.43        1.43      0.63 o
   2 -10   5        4.10        5.57      1.16 o
   3 -10   5        8.21        9.69      2.16 o
   4 -10   5       19.28       22.13      1.95 o
  -9  -9   5        4.30        6.14      1.14 o
  -8  -9   5        1.51        4.48      1.22 o
  -7  -9   5       11.27       12.95      1.11 o
  -6  -9   5        0.58       -0.10      0.50 o
  -5  -9   5       63.36       59.67      1.81 o
  -4  -9   5        2.72        2.00      0.57 o
  -3  -9   5       49.43       44.06      1.21 o
  -2  -9   5       87.49       90.52      1.87 o
  -1  -9   5       11.36       11.26      0.75 o
   0  -9   5      147.12      140.91      2.73 o
   1  -9   5       57.40       55.04      2.13 o
   2  -9   5        0.06       -0.27      0.50 o
   3  -9   5        8.06       10.90      1.13 o
   4  -9   5        4.15        3.50      0.89 o
   5  -9   5        0.87       -0.47      1.10 o
  -9  -8   5        0.04        1.10      0.80 o
  -8  -8   5        5.16        7.41      1.66 o
  -7  -8   5        7.55        9.00      1.01 o
  -6  -8   5        0.07        0.03      0.42 o
  -5  -8   5        6.34        7.57      0.89 o
  -4  -8   5        5.45        4.61      0.66 o
  -3  -8   5       75.24       75.19      1.53 o
  -2  -8   5        0.28       -0.34      0.34 o
  -1  -8   5       37.84       40.87      1.06 o
   0  -8   5       22.16       26.38      0.87 o
   1  -8   5       60.15       59.74      1.42 o
   2  -8   5        0.43        0.66      0.48 o
   3  -8   5        0.85        0.82      0.60 o
   4  -8   5        3.47        2.77      0.76 o
   5  -8   5        3.59        5.85      1.18 o
   6  -8   5        6.12        6.31      1.34 o
  -9  -7   5        1.28        2.24      0.81 o
  -8  -7   5        3.53        2.59      0.72 o
  -7  -7   5        4.96        4.27      0.78 o
  -6  -7   5        1.03        0.48      0.51 o
  -5  -7   5        7.66        7.37      0.67 o
  -4  -7   5        8.46        7.37      0.74 o
  -3  -7   5       71.78       65.66      1.51 o
  -2  -7   5        2.96        4.20      0.50 o
  -1  -7   5        2.65        2.44      0.36 o
   0  -7   5       35.52       35.75      0.88 o
   1  -7   5      471.27      461.09      4.94 o
   2  -7   5        3.22        3.53      0.43 o
   3  -7   5        0.19       -0.16      0.53 o
   4  -7   5       28.12       31.34      1.56 o
   5  -7   5        0.17        0.36      0.67 o
   6  -7   5        0.12        0.10      0.76 o
   7  -7   5        0.50        0.41      1.03 o
  -9  -6   5        0.03        0.32      0.64 o
  -8  -6   5        6.74        5.99      0.90 o
  -7  -6   5        1.45        1.80      0.72 o
  -6  -6   5        1.94        3.78      0.69 o
  -5  -6   5       60.19       58.15      1.53 o
  -4  -6   5       16.15       16.47      1.14 o
  -3  -6   5       19.51       17.94      0.82 o
  -2  -6   5       23.79       24.71      0.80 o
  -1  -6   5       87.19       88.07      1.38 o
   0  -6   5        5.71        5.71      0.42 o
   1  -6   5       12.31       11.96      0.54 o
   2  -6   5       35.56       35.61      1.11 o
   3  -6   5       31.42       31.21      1.50 o
   4  -6   5       58.27       54.72      1.44 o
   5  -6   5       49.81       47.58      1.60 o
   6  -6   5        9.25        6.06      1.19 o
   7  -6   5        0.01        0.20      0.99 o
   8  -6   5        0.95        2.11      1.20 o
  -9  -5   5        3.11        3.29      0.86 o
  -8  -5   5        1.40        1.81      0.88 o
  -7  -5   5       18.26       18.21      1.22 o
  -6  -5   5       44.38       46.00      1.60 o
  -5  -5   5       35.97       38.13      1.25 o
  -4  -5   5      162.27      159.70      2.55 o
  -3  -5   5       58.85       63.86      1.41 o
  -2  -5   5       87.00       90.33      1.51 o
  -1  -5   5      106.75      101.88      1.60 o
   0  -5   5       29.69       28.59      0.73 o
   1  -5   5       46.38       49.44      1.15 o
   2  -5   5       99.21      104.66      1.46 o
   3  -5   5       77.19       85.56      1.52 o
   4  -5   5      144.56      139.39      2.34 o
   5  -5   5       87.33       83.04      1.81 o
   6  -5   5       14.18       13.53      1.16 o
   7  -5   5        5.58        4.11      0.85 o
   8  -5   5        9.59       14.38      3.18 o
   9  -5   5        0.52        2.00      1.29 o
  -9  -4   5        0.01       -0.67      0.69 o
  -8  -4   5        0.97       -0.29      0.62 o
  -7  -4   5        3.19        2.75      0.76 o
  -6  -4   5        8.69        6.51      0.80 o
  -5  -4   5      125.00      121.97      2.50 o
  -4  -4   5      297.59      262.57      3.00 o
  -3  -4   5       75.37       69.00      1.32 o
  -2  -4   5       60.07       58.40      1.26 o
  -1  -4   5       45.83       47.79      1.10 o
   0  -4   5        7.12       13.31      0.66 o
   1  -4   5      267.27      264.00      2.76 o
   2  -4   5       79.84       88.36      1.25 o
   3  -4   5      204.48      207.68      2.63 o
   4  -4   5        3.68        2.90      0.42 o
   5  -4   5       20.95       22.25      0.96 o
   6  -4   5        1.61        2.78      0.57 o
   7  -4   5        7.81        7.37      0.84 o
   8  -4   5        6.95        6.98      1.08 o
   9  -4   5       11.88       16.46      2.01 o
  -9  -3   5        0.83        0.54      1.16 o
  -8  -3   5       11.48       11.59      1.27 o
  -7  -3   5        0.99        1.23      0.73 o
  -6  -3   5        0.03       -0.34      0.76 o
  -5  -3   5        0.04       -0.41      0.43 o
  -4  -3   5        7.30        7.17      0.70 o
  -3  -3   5      198.04      198.39      2.34 o
  -2  -3   5       12.98       11.57      0.60 o
  -1  -3   5      169.97      167.24      4.03 o
   0  -3   5      625.52      626.45      6.65 o
   1  -3   5       98.30       87.73      1.35 o
   2  -3   5       38.81       48.29      0.76 o
   3  -3   5       17.69       18.47      0.74 o
   4  -3   5       16.58       16.25      0.67 o
   5  -3   5       28.09       27.97      0.98 o
   6  -3   5      119.76      123.67      2.08 o
   7  -3   5        5.13        4.83      0.75 o
   8  -3   5        0.66        1.80      0.66 o
   9  -3   5        4.83        5.61      1.07 o
  10  -3   5        8.97        9.99      3.08 o
  -9  -2   5        3.63        5.14      2.88 o
  -8  -2   5        0.37       -0.45      0.68 o
  -7  -2   5        0.07        0.18      0.56 o
  -6  -2   5        8.10        6.63      1.08 o
  -5  -2   5        9.27        9.78      0.71 o
  -4  -2   5       15.25       12.19      0.69 o
  -3  -2   5       76.67       71.37      1.19 o
  -2  -2   5        2.06        3.06      0.37 o
  -1  -2   5      201.41      205.60      2.45 o
   0  -2   5      122.04      142.52      1.81 o
   1  -2   5      633.53      636.07      6.66 o
   2  -2   5      213.34      254.54      2.84 o
   3  -2   5       18.13       18.69      0.68 o
   4  -2   5      109.77      114.65      1.71 o
   5  -2   5       82.34       90.64      1.72 o
   6  -2   5        0.97        2.33      0.42 o
   7  -2   5        0.23       -0.16      0.50 o
   8  -2   5        7.66        6.97      0.87 o
   9  -2   5        1.19        1.39      0.68 o
  10  -2   5        0.03        0.02      0.79 o
  -9  -1   5        0.65       -0.02      1.12 o
  -8  -1   5        4.59        3.56      1.22 o
  -7  -1   5       20.59       18.82      1.38 o
  -6  -1   5       21.30       24.60      1.18 o
  -5  -1   5       23.14       24.95      0.99 o
  -4  -1   5       14.20       14.74      0.66 o
  -3  -1   5       67.00       65.46      1.21 o
  -2  -1   5       62.72       69.73      1.03 o
  -1  -1   5        0.86        0.82      0.24 o
   0  -1   5       24.14       30.11      0.72 o
   1  -1   5       27.75       36.01      0.87 o
   2  -1   5        0.35       -0.17      0.17 o
   3  -1   5        0.25        0.58      0.27 o
   4  -1   5        1.02        2.40      0.32 o
   5  -1   5        1.36        1.04      0.26 o
   6  -1   5       54.97       51.05      1.19 o
   7  -1   5       13.70       13.84      0.94 o
   8  -1   5       67.30       64.50      1.89 o
   9  -1   5        3.19        1.82      0.67 o
  10  -1   5        0.82        1.30      0.72 o
  11  -1   5        3.18        1.50      1.02 o
  -8   0   5        2.43        4.84      1.30 o
  -7   0   5        2.21        0.47      0.82 o
  -6   0   5       10.07        8.21      0.84 o
  -5   0   5       53.59       53.14      1.68 o
  -4   0   5       37.05       33.35      0.98 o
  -3   0   5       70.98       74.91      1.30 o
  -2   0   5      214.64      215.93      2.54 o
  -1   0   5      356.37      351.35      3.32 o
   0   0   5        0.13        0.46      0.21 o
   1   0   5      744.44      788.38      7.28 o
   2   0   5        6.58        8.94      0.46 o
   3   0   5      304.85      305.50      3.22 o
   4   0   5        0.55        2.95      0.24 o
   5   0   5      391.56      440.94      4.53 o
   6   0   5       93.34       90.35      2.67 o
   7   0   5        5.05        2.83      0.58 o
   8   0   5       12.38       10.43      0.97 o
   9   0   5       70.76       66.58      2.02 o
  10   0   5        2.55        2.20      0.76 o
  11   0   5        1.53        0.23      0.75 o
  -8   1   5        3.46        3.26      2.11 o
  -7   1   5        6.02        7.65      1.32 o
  -6   1   5        0.50       -0.14      0.61 o
  -5   1   5        1.40        0.19      0.41 o
  -4   1   5       23.75       20.38      0.82 o
  -3   1   5       99.05      112.11      1.66 o
  -2   1   5       17.57       12.68      0.49 o
  -1   1   5        0.18       -0.17      0.18 o
   0   1   5        3.98        2.70      0.23 o
   1   1   5        1.37        0.87      0.28 o
   2   1   5       55.35       60.80      1.11 o
   3   1   5      443.86      506.63      4.52 o
   4   1   5       41.66       31.21      0.64 o
   5   1   5       37.81       37.41      0.78 o
   6   1   5      183.96      195.08      2.28 o
   7   1   5       13.84       11.60      0.70 o
   8   1   5       37.05       32.61      1.96 o
   9   1   5       19.16       19.81      1.20 o
  10   1   5       31.39       25.62      1.43 o
  11   1   5        0.27        1.44      0.74 o
  12   1   5       12.33       14.83      1.39 o
  -7   2   5        1.01        0.63      0.85 o
  -6   2   5        3.12        2.47      1.02 o
  -5   2   5        2.95        3.83      0.74 o
  -4   2   5        0.92        0.53      0.47 o
  -3   2   5       71.19       69.05      1.21 o
  -2   2   5        9.13       10.75      0.67 o
  -1   2   5       99.69      102.52      1.33 o
   0   2   5      148.61      171.18      1.87 o
   1   2   5       62.66       77.51      1.23 o
   2   2   5     1545.69     1622.14     12.47 o
   3   2   5      380.25      383.79      3.49 o
   4   2   5      210.92      237.85      2.41 o
   5   2   5      161.94      169.05      2.03 o
   6   2   5       31.96       28.31      0.72 o
   7   2   5       56.15       55.97      1.32 o
   8   2   5        2.45        2.60      0.56 o
   9   2   5       14.09       14.49      1.04 o
  10   2   5        7.25        8.99      1.00 o
  11   2   5        0.68        0.93      0.68 o
  12   2   5        1.99        3.67      0.91 o
  -7   3   5        4.62        6.57      1.24 o
  -6   3   5        4.05        4.79      0.85 o
  -5   3   5        3.11        1.26      0.59 o
  -4   3   5       11.15       10.58      0.87 o
  -3   3   5        0.08        0.07      0.40 o
  -2   3   5       14.94       14.57      0.56 o
  -1   3   5        0.00        0.10      0.14 o
   0   3   5       85.91       80.00      1.01 o
   1   3   5       45.50       46.58      0.87 o
   2   3   5      157.16      205.08      2.15 o
   3   3   5      121.58      137.22      1.47 o
   4   3   5      107.33      101.80      1.25 o
   5   3   5        9.43        7.42      0.39 o
   6   3   5      271.86      250.87      2.70 o
   7   3   5       21.51       21.59      0.72 o
   8   3   5       11.72       11.79      1.07 o
   9   3   5       31.54       27.44      1.29 o
  10   3   5        8.08        9.57      0.97 o
  11   3   5        3.23        3.53      0.86 o
  12   3   5        0.72        1.65      0.80 o
  -7   4   5        0.00        0.49      0.76 o
  -6   4   5       22.44       24.16      2.07 o
  -5   4   5        0.01        0.54      0.54 o
  -4   4   5       14.85       12.15      1.11 o
  -3   4   5       45.31       44.03      1.30 o
  -2   4   5       53.85       51.31      1.24 o
  -1   4   5       17.27       16.76      0.50 o
   0   4   5      326.19      343.53      3.69 o
   1   4   5      304.16      342.83      3.06 o
   2   4   5      101.11      102.06      1.09 o
   3   4   5        6.71        5.74      0.27 o
   4   4   5      172.38      172.35      1.81 o
   5   4   5      348.55      404.90      3.56 o
   6   4   5        7.97       10.33      0.44 o
   7   4   5        3.74        4.35      0.38 o
   8   4   5      155.36      144.08      2.17 o
   9   4   5      110.42      101.48      2.07 o
  10   4   5        2.07        2.08      0.64 o
  11   4   5        8.06       10.41      1.05 o
  12   4   5        1.01        1.22      0.71 o
  -6   5   5        0.59        1.75      0.74 o
  -5   5   5        0.02        0.71      0.63 o
  -4   5   5        3.50        2.94      0.55 o
  -3   5   5        0.01       -0.22      0.37 o
  -2   5   5      133.25      115.00      2.64 o
  -1   5   5        7.49       10.13      0.75 o
   0   5   5        0.00        0.36      0.14 o
   1   5   5      126.88      114.22      1.18 o
   2   5   5       21.87       16.91      0.31 o
   3   5   5        0.21       -0.09      0.10 o
   4   5   5      209.75      207.71      3.07 o
   5   5   5       29.72       25.95      0.63 o
   6   5   5      117.48      129.80      1.63 o
   7   5   5      150.55      145.30      1.78 o
   8   5   5      140.96      132.46      2.03 o
   9   5   5        3.21        4.05      0.56 o
  10   5   5       55.94       54.95      2.05 o
  11   5   5       13.14       11.69      1.01 o
  12   5   5        1.02        1.16      1.60 o
  -5   6   5        1.27        2.19      0.69 o
  -4   6   5        1.76        2.10      0.62 o
  -3   6   5       28.43       27.63      1.05 o
  -2   6   5      141.97      124.40      2.17 o
  -1   6   5       19.16       18.89      0.71 o
   0   6   5       46.44       43.41      1.05 o
   1   6   5      158.19      152.65      1.49 o
   2   6   5        0.65        0.21      0.83 o
   3   6   5        1.12        1.94      0.17 o
   4   6   5        0.06        0.02      0.14 o
   5   6   5       38.46       36.61      0.65 o
   6   6   5       63.08       49.47      0.97 o
   7   6   5        0.71        0.54      0.27 o
   8   6   5       35.24       32.99      0.88 o
   9   6   5       20.63       27.14      0.97 o
  10   6   5       34.11       31.49      3.15 o
  11   6   5       14.17       14.11      1.48 o
  12   6   5        0.89        1.98      0.78 o
  13   6   5        0.27        0.41      0.81 o
  -5   7   5        0.30        0.48      0.60 o
  -4   7   5       13.70       14.66      1.12 o
  -3   7   5        0.06        0.03      0.36 o
  -2   7   5        5.31        3.79      0.90 o
  -1   7   5       85.81       81.35      1.52 o
   0   7   5       71.85       69.87      1.20 o
   1   7   5        9.43        8.57      0.32 o
   2   7   5      440.27      444.05     12.73 o
   3   7   5      250.90      243.57      2.62 o
   4   7   5        6.07        6.72      0.27 o
   5   7   5        3.46        3.01      0.31 o
   6   7   5        2.30        2.36      0.35 o
   7   7   5       19.27       19.51      0.77 o
   8   7   5        3.24        3.91      0.46 o
   9   7   5        0.86        0.95      0.43 o
  10   7   5       52.55       52.42      1.70 o
  11   7   5        8.67        7.39      1.35 o
  12   7   5       12.49       11.93      1.42 o
  13   7   5        0.41       -0.03      0.92 o
  -4   8   5       26.39       27.63      1.46 o
  -3   8   5        1.11        1.26      0.44 o
  -2   8   5        0.14        1.00      0.36 o
  -1   8   5        8.47        8.22      0.53 o
   0   8   5        0.57        0.21      0.24 o
   1   8   5        0.16       -0.05      0.24 o
   2   8   5      323.10      299.47      9.75 o
   3   8   5       84.87       84.33      4.30 o
   4   8   5      174.96      170.51      2.31 o
   5   8   5       42.19       41.71      0.89 o
   6   8   5       28.13       25.90      0.95 o
   7   8   5        3.66        1.76      0.38 o
   8   8   5       12.70       13.09      0.74 o
   9   8   5        1.10        0.54      0.50 o
  10   8   5       59.19       57.83      1.82 o
  11   8   5        0.20       -0.16      0.63 o
  12   8   5        1.11        2.06      1.08 o
  -3   9   5        1.49        1.35      0.83 o
  -2   9   5        0.00        0.65      0.49 o
  -1   9   5        6.94        7.18      0.60 o
   0   9   5        0.28        0.33      0.28 o
   1   9   5        0.28        0.46      0.23 o
   2   9   5      135.85      118.42      5.66 o
   3   9   5      226.20      199.49      7.54 o
   4   9   5      104.17      105.98      1.77 o
   5   9   5       93.66       89.25      1.42 o
   6   9   5       38.22       32.42      0.89 o
   7   9   5        7.61        6.51      0.52 o
   8   9   5       31.56       32.99      1.06 o
   9   9   5        3.09        3.68      0.61 o
  10   9   5       38.65       40.85      1.54 o
  11   9   5        0.43        0.41      0.88 o
  12   9   5        0.93        4.54      1.01 o
  -2  10   5        0.18       -0.45      0.45 o
  -1  10   5       18.82       18.60      0.91 o
   0  10   5        1.46        2.01      0.41 o
   1  10   5        4.01        4.62      0.49 o
   2  10   5        2.22        0.18      1.25 o
   3  10   5       10.39        8.06      1.85 o
   4  10   5       22.04       23.77      0.65 o
   5  10   5        0.16        0.16      0.23 o
   6  10   5       37.55       38.04      0.96 o
   7  10   5        2.76        1.69      0.38 o
   8  10   5        1.05        1.23      0.39 o
   9  10   5       10.46       10.50      0.86 o
  10  10   5        8.66        8.52      0.93 o
  11  10   5        0.40       -0.45      0.59 o
  12  10   5        0.95        0.27      0.67 o
  -1  11   5       13.34       15.73      1.09 o
   0  11   5        2.14        3.42      0.58 o
   1  11   5        4.73        2.78      0.68 o
   2  11   5        0.45       -0.02      0.26 o
   3  11   5        1.69        2.69      0.55 o
   4  11   5        0.06        0.02      0.26 o
   5  11   5       84.30       82.10      1.51 o
   6  11   5       71.18       68.00      1.32 o
   7  11   5        0.85        1.28      0.43 o
   8  11   5        3.91        2.32      0.44 o
   9  11   5        6.37        6.56      0.72 o
  10  11   5        0.74        1.80      0.62 o
  11  11   5        3.92        2.73      0.79 o
  12  11   5        0.24        2.18      0.83 o
   0  12   5       28.50       33.70      1.45 o
   1  12   5        0.39        0.18      0.53 o
   2  12   5       42.71       44.67      1.67 o
   3  12   5        0.31        1.46      0.51 o
   4  12   5        0.08        0.11      0.29 o
   5  12   5       26.96       26.12      0.84 o
   6  12   5        7.38        8.91      0.70 o
   7  12   5        0.17        0.81      0.48 o
   8  12   5        4.66        5.10      0.53 o
   9  12   5        5.98        5.77      0.76 o
  10  12   5        3.60        5.54      0.79 o
  11  12   5        1.09        1.06      0.61 o
   2  13   5        4.77        5.66      0.52 o
   3  13   5       21.76       23.73      0.90 o
   4  13   5       49.62       48.34      1.75 o
   5  13   5        1.37        1.55      0.45 o
   6  13   5       14.29       14.98      0.77 o
   7  13   5        3.71        2.84      0.49 o
   8  13   5       18.55       21.26      0.91 o
   9  13   5        2.40        2.19      0.58 o
  10  13   5       20.38       24.42      1.30 o
   4  14   5        0.00       -0.28      0.35 o
   5  14   5       13.06       12.70      0.82 o
   6  14   5        0.25       -0.02      0.56 o
   7  14   5        3.45        3.07      0.79 o
   8  14   5       10.03       12.03      0.91 o
   9  14   5       16.48       19.46      1.95 o
  -4 -13   6        1.24        1.65      0.66 o
  -3 -13   6        0.37        1.03      0.81 o
  -2 -13   6        0.94        1.39      0.93 o
  -1 -13   6        0.08       -0.26      0.73 o
  -6 -12   6        0.00        0.38      0.76 o
  -5 -12   6        5.27        5.00      1.06 o
  -4 -12   6        0.86        2.32      0.80 o
  -3 -12   6       11.55       11.29      1.48 o
  -2 -12   6        1.21        0.12      0.78 o
  -1 -12   6        0.00        0.33      1.07 o
   0 -12   6        1.48        1.45      0.87 o
   1 -12   6        2.39        1.63      1.02 o
  -7 -11   6        2.24        0.43      0.90 o
  -6 -11   6        0.36       -0.42      0.59 o
  -5 -11   6        3.78        4.84      1.02 o
  -4 -11   6        0.19       -0.41      0.65 o
  -3 -11   6        0.01        1.20      0.71 o
  -2 -11   6        0.00        0.90      0.62 o
  -1 -11   6        0.83       -0.39      0.70 o
   0 -11   6        0.03        1.20      0.77 o
   1 -11   6        0.03        0.37      0.78 o
   2 -11   6       14.79       13.04      1.94 o
   3 -11   6        0.10        0.32      1.07 o
  -8 -10   6        0.73        0.42      0.84 o
  -7 -10   6        0.78       -0.70      0.73 o
  -6 -10   6        1.90        1.47      0.70 o
  -5 -10   6        1.07        1.76      0.68 o
  -4 -10   6        8.62        5.95      0.86 o
  -3 -10   6       26.75       29.01      1.35 o
  -2 -10   6        0.19        0.14      0.64 o
  -1 -10   6        0.50       -0.21      0.46 o
   0 -10   6       20.97       25.12      1.86 o
   1 -10   6        2.54        2.89      0.77 o
   2 -10   6        0.08       -0.38      1.40 o
   3 -10   6        2.12        2.99      1.06 o
   4 -10   6        0.05       -1.02      1.02 o
  -8  -9   6        1.19        0.87      0.84 o
  -7  -9   6        0.10       -0.54      0.61 o
  -6  -9   6        1.42        0.36      0.49 o
  -5  -9   6        0.01       -0.13      0.52 o
  -4  -9   6       11.85       11.35      0.89 o
  -3  -9   6       26.14       21.89      1.07 o
  -2  -9   6      119.72      121.56      2.56 o
  -1  -9   6       37.40       35.34      1.18 o
   0  -9   6       18.75       19.72      1.03 o
   1  -9   6       16.04       13.32      1.43 o
   2  -9   6        2.30        1.37      0.73 o
   3  -9   6        2.60        2.51      0.97 o
   4  -9   6        0.21       -0.76      0.76 o
   5  -9   6        0.27        0.48      1.12 o
  -8  -8   6        1.01        1.34      0.81 o
  -7  -8   6        3.61        4.29      1.05 o
  -6  -8   6        2.26        1.75      0.54 o
  -5  -8   6        0.13       -0.08      0.51 o
  -4  -8   6       12.27       13.74      0.99 o
  -3  -8   6       10.73        9.52      0.93 o
  -2  -8   6        0.29        0.17      0.39 o
  -1  -8   6       47.74       46.06      1.25 o
   0  -8   6       16.82       18.27      0.79 o
   1  -8   6        2.46        3.10      0.62 o
   2  -8   6       19.35       14.77      1.00 o
   3  -8   6        5.36        4.13      1.00 o
   4  -8   6       14.29       12.19      1.47 o
   5  -8   6        1.01       -0.19      0.83 o
   6  -8   6        0.25        0.43      2.05 o
  -9  -7   6        1.26        2.41      0.85 o
  -8  -7   6        0.54        0.60      0.85 o
  -7  -7   6        5.49        3.71      0.93 o
  -6  -7   6        0.58       -0.25      0.56 o
  -5  -7   6        3.23        3.25      0.53 o
  -4  -7   6        0.51       -0.19      0.45 o
  -3  -7   6        4.56        4.85      0.65 o
  -2  -7   6       19.16       21.13      0.94 o
  -1  -7   6        0.01        0.04      0.35 o
   0  -7   6       41.44       41.34      1.06 o
   1  -7   6      159.06      165.95      2.35 o
   2  -7   6       83.10       75.02      1.88 o
   3  -7   6       13.80       15.45      1.31 o
   4  -7   6       57.16       57.79      1.77 o
   5  -7   6       25.98       23.72      1.91 o
   6  -7   6       16.48       14.71      1.75 o
   7  -7   6        0.32        0.50      1.29 o
  -9  -6   6        0.66        2.25      0.86 o
  -8  -6   6        0.01       -0.10      0.62 o
  -7  -6   6       21.76       21.61      1.37 o
  -6  -6   6        1.73        2.23      0.67 o
  -5  -6   6        6.77        5.66      0.62 o
  -4  -6   6        0.78        1.48      0.52 o
  -3  -6   6        1.38        3.08      0.65 o
  -2  -6   6        2.86        2.34      0.47 o
  -1  -6   6        0.25        0.29      0.34 o
   0  -6   6        0.34        0.56      0.42 o
   1  -6   6       28.13       29.16      1.46 o
   2  -6   6       87.16       84.31      1.58 o
   3  -6   6      123.42      121.93      2.21 o
   4  -6   6       17.95       18.03      0.94 o
   5  -6   6        4.97        4.90      0.87 o
   6  -6   6        0.01        1.02      1.21 o
   7  -6   6       11.65       11.01      1.59 o
   8  -6   6        1.07        1.48      1.23 o
  -9  -5   6        0.26        1.16      0.89 o
  -8  -5   6        0.41        0.13      0.68 o
  -7  -5   6        0.08       -0.21      0.62 o
  -6  -5   6      200.94      200.15      4.32 o
  -5  -5   6        5.00        7.43      0.80 o
  -4  -5   6       23.65       26.52      1.25 o
  -3  -5   6       15.95       14.78      1.05 o
  -2  -5   6       12.31       15.79      0.79 o
  -1  -5   6       11.77       13.43      0.71 o
   0  -5   6        2.76        1.40      0.33 o
   1  -5   6        0.01        0.14      0.28 o
   2  -5   6        2.29        2.88      0.34 o
   3  -5   6        4.31        5.42      0.59 o
   4  -5   6       15.81       16.16      1.23 o
   5  -5   6       61.48       61.59      2.20 o
   6  -5   6       80.81       81.95      2.12 o
   7  -5   6        1.02        0.98      0.73 o
   8  -5   6        0.89        1.86      1.11 o
   9  -5   6        2.71        1.68      1.28 o
  -9  -4   6        0.47        0.28      0.88 o
  -8  -4   6        1.64        3.35      0.96 o
  -7  -4   6        0.08       -0.44      0.59 o
  -6  -4   6        6.54       10.07      0.95 o
  -5  -4   6       21.69       22.55      1.19 o
  -4  -4   6       19.94       19.69      0.88 o
  -3  -4   6       28.22       29.56      1.02 o
  -2  -4   6        6.96        5.84      0.81 o
  -1  -4   6      319.41      332.29      4.08 o
   0  -4   6       17.55       18.73      0.81 o
   1  -4   6       18.64       22.37      0.82 o
   2  -4   6        5.49        5.80      0.34 o
   3  -4   6       15.73       16.32      0.70 o
   4  -4   6       72.83       73.49      1.59 o
   5  -4   6       85.67       84.27      1.82 o
   6  -4   6       52.58       51.95      1.66 o
   7  -4   6       43.14       43.47      1.60 o
   8  -4   6        0.17        0.11      0.72 o
   9  -4   6        4.02        6.47      1.53 o
  -8  -3   6        0.82        0.96      0.76 o
  -7  -3   6        2.56        3.53      0.81 o
  -6  -3   6        0.00        0.00      0.49 o
  -5  -3   6        6.87        7.17      1.11 o
  -4  -3   6        0.05        0.01      0.38 o
  -3  -3   6      127.85      119.36      1.87 o
  -2  -3   6      158.50      177.48      2.34 o
  -1  -3   6       18.28       20.64      0.77 o
   0  -3   6      191.12      184.92      3.23 o
   1  -3   6        0.50        0.59      0.28 o
   2  -3   6       18.37       22.87      0.90 o
   3  -3   6        0.31       -0.22      0.22 o
   4  -3   6        2.62        5.73      0.55 o
   5  -3   6        0.02        0.43      0.38 o
   6  -3   6        1.37        0.15      0.51 o
   7  -3   6        0.02        0.14      0.63 o
   8  -3   6        0.06        0.30      0.58 o
   9  -3   6        0.23        0.22      0.78 o
  10  -3   6        0.27        0.29      1.24 o
  -8  -2   6        0.10       -0.43      0.95 o
  -7  -2   6        0.40        0.90      0.62 o
  -6  -2   6        3.74        4.21      0.71 o
  -5  -2   6       12.31       13.01      0.91 o
  -4  -2   6        0.07        0.55      0.37 o
  -3  -2   6        2.77        2.61      0.38 o
  -2  -2   6       10.53       12.58      0.58 o
  -1  -2   6       53.23       44.69      0.96 o
   0  -2   6        8.46       10.19      0.51 o
   1  -2   6      220.97      217.75      3.16 o
   2  -2   6      101.01      107.74      1.74 o
   3  -2   6       12.35       10.06      0.52 o
   4  -2   6       16.19       20.50      1.06 o
   5  -2   6        0.06        0.53      0.36 o
   6  -2   6       85.88       77.77      1.89 o
   7  -2   6        0.16       -0.13      0.50 o
   8  -2   6       13.51       15.20      1.11 o
   9  -2   6        4.20        5.19      0.85 o
  10  -2   6        0.00       -0.69      0.69 o
  -8  -1   6        7.72        9.63      1.61 o
  -7  -1   6        0.90        1.07      0.95 o
  -6  -1   6       53.55       48.94      1.90 o
  -5  -1   6       15.70       15.60      0.86 o
  -4  -1   6       11.68       10.78      0.69 o
  -3  -1   6        2.56        2.45      0.37 o
  -2  -1   6       20.96       21.60      0.61 o
  -1  -1   6      147.37      163.36      2.08 o
   0  -1   6      108.48      129.48      1.73 o
   1  -1   6      193.19      193.97      2.30 o
   2  -1   6      720.71      807.19      7.64 o
   3  -1   6       76.60       72.44      1.43 o
   4  -1   6       75.31       93.75      1.65 o
   5  -1   6      106.36      104.31      2.09 o
   6  -1   6        5.88       10.74      0.79 o
   7  -1   6      134.45      119.79      2.50 o
   8  -1   6       94.68       82.53      2.17 o
   9  -1   6        6.89        7.80      0.97 o
  10  -1   6        0.18        0.20      0.68 o
  11  -1   6        0.01       -0.69      0.89 o
  -8   0   6        5.28        4.30      1.31 o
  -7   0   6        0.26       -0.90      0.90 o
  -6   0   6        0.82        1.51      0.91 o
  -5   0   6       99.12       95.68      2.20 o
  -4   0   6       41.78       37.93      1.12 o
  -3   0   6       29.46       26.19      0.79 o
  -2   0   6        0.12        0.40      0.24 o
  -1   0   6       23.10       16.73      0.53 o
   0   0   6      282.27      259.87      2.84 o
   1   0   6      228.91      244.33      2.68 o
   2   0   6     1157.15     1195.48     10.89 o
   3   0   6      262.91      254.52      3.01 o
   4   0   6       10.55       13.44      0.61 o
   5   0   6      192.74      192.96      2.06 o
   6   0   6        4.68        5.34      0.36 o
   7   0   6       12.31       16.55      0.89 o
   8   0   6       26.81       25.49      1.26 o
   9   0   6      103.68       99.03      2.50 o
  10   0   6        1.66        2.87      0.97 o
  11   0   6        9.02       11.97      1.25 o
  -7   1   6        0.85        1.84      0.94 o
  -6   1   6        0.25       -0.23      0.95 o
  -5   1   6        0.02       -0.17      0.51 o
  -4   1   6        3.89        4.71      0.82 o
  -3   1   6        4.62        4.08      0.41 o
  -2   1   6       48.41       44.09      0.93 o
  -1   1   6       56.91       64.18      1.07 o
   0   1   6       62.88       78.05      1.07 o
   1   1   6        0.00       -0.17      0.17 o
   2   1   6       13.60       14.05      0.48 o
   3   1   6       54.86       55.64      0.89 o
   4   1   6      458.59      397.54      3.78 o
   5   1   6       68.70       68.45      1.09 o
   6   1   6       54.97       55.48      1.03 o
   7   1   6       10.57        8.19      0.55 o
   8   1   6        9.41        9.35      0.72 o
   9   1   6       56.33       60.18      1.89 o
  10   1   6        5.55        5.02      0.87 o
  11   1   6        5.70        6.01      0.96 o
  12   1   6        1.57        2.50      0.91 o
  -7   2   6        0.13        0.60      0.86 o
  -6   2   6        1.88        1.73      0.72 o
  -5   2   6        3.78        3.04      0.70 o
  -4   2   6       19.34       18.19      1.14 o
  -3   2   6       27.81       30.15      1.19 o
  -2   2   6      100.20      101.48      1.49 o
  -1   2   6       33.19       34.02      0.74 o
   0   2   6       24.22       25.99      0.65 o
   1   2   6        0.49       -0.16      0.16 o
   2   2   6      547.57      539.65      5.10 o
   3   2   6       66.45       53.84      0.84 o
   4   2   6       24.66       20.99      0.56 o
   5   2   6       52.86       49.56      0.90 o
   6   2   6       37.94       34.75      0.79 o
   7   2   6       39.71       42.05      1.02 o
   8   2   6        4.91        3.71      0.56 o
   9   2   6        0.20       -0.45      0.45 o
  10   2   6        1.12       -0.25      0.56 o
  11   2   6        2.97        1.63      0.72 o
  12   2   6        5.08        5.46      1.31 o
  -6   3   6        0.75        1.56      0.76 o
  -5   3   6       18.89       22.99      1.42 o
  -4   3   6       21.56       22.24      1.26 o
  -3   3   6       72.64       74.61      1.75 o
  -2   3   6        6.31        5.74      0.65 o
  -1   3   6       12.87       15.63      0.68 o
   0   3   6       77.18       86.22      1.49 o
   1   3   6       43.67       39.79      0.89 o
   2   3   6       19.50       16.23      0.40 o
   3   3   6      403.80      450.97      4.39 o
   4   3   6     1311.25     1369.11     11.47 o
   5   3   6        1.42        1.04      0.28 o
   6   3   6       96.15       82.95      1.28 o
   7   3   6       73.24       62.36      1.40 o
   8   3   6       24.98       22.86      0.87 o
   9   3   6        1.97        1.99      0.54 o
  10   3   6        0.05       -0.24      0.49 o
  11   3   6       10.18       12.30      1.15 o
  12   3   6        0.08       -0.13      0.71 o
  -6   4   6        0.63        0.28      0.68 o
  -5   4   6        4.21        5.72      0.90 o
  -4   4   6        4.84        6.41      0.98 o
  -3   4   6       19.58       18.51      1.11 o
  -2   4   6       27.92       26.85      1.06 o
  -1   4   6        0.37        0.37      0.28 o
   0   4   6      116.04      134.77      1.79 o
   1   4   6      120.01      124.40      2.25 o
   2   4   6       16.66       14.34      0.44 o
   3   4   6        0.01        0.22      0.18 o
   4   4   6      310.30      285.84      2.74 o
   5   4   6       95.86      106.73      1.37 o
   6   4   6       19.74       16.85      0.56 o
   7   4   6      136.01      141.93      1.88 o
   8   4   6      453.25      445.18      4.89 o
   9   4   6       29.24       30.68      1.55 o
  10   4   6        7.14        7.74      1.39 o
  11   4   6        0.90       -0.41      0.52 o
  12   4   6        2.64        4.87      0.90 o
  -5   5   6        4.48        5.56      0.92 o
  -4   5   6       15.98       13.16      1.06 o
  -3   5   6        0.07       -0.33      0.33 o
  -2   5   6        7.24        7.63      0.62 o
  -1   5   6      111.08      108.24      1.87 o
   0   5   6       55.48       57.64      1.34 o
   1   5   6      111.05      107.06      1.26 o
   2   5   6      154.15      156.41      2.12 o
   3   5   6        2.84        3.48      0.21 o
   4   5   6      123.49      121.47      1.54 o
   5   5   6      302.40      304.88      2.94 o
   6   5   6        2.58        2.84      0.31 o
   7   5   6       35.26       30.48      0.79 o
   8   5   6       38.30       35.81      1.00 o
   9   5   6       72.43       75.78      1.58 o
  10   5   6        0.14        0.49      0.50 o
  11   5   6        0.10       -0.56      0.56 o
  12   5   6        0.56        0.65      0.76 o
  13   5   6       13.50       17.80      1.70 o
  -5   6   6        0.00        1.20      0.87 o
  -4   6   6        0.79        0.36      0.81 o
  -3   6   6        5.71        6.74      0.68 o
  -2   6   6        1.36        0.84      0.38 o
  -1   6   6       13.92       14.09      0.67 o
   0   6   6      133.19      127.85      1.92 o
   1   6   6      135.53      126.21      1.56 o
   2   6   6       67.67       64.86      0.88 o
   3   6   6        4.87        6.93      0.35 o
   4   6   6        0.08       -0.14      0.20 o
   5   6   6       15.81       15.86      0.48 o
   6   6   6      143.66      136.10      1.69 o
   7   6   6       10.31       10.95      0.52 o
   8   6   6       62.01       60.62      1.20 o
   9   6   6        0.28        0.09      0.39 o
  10   6   6        1.76        1.87      0.60 o
  11   6   6        0.14       -0.16      0.59 o
  12   6   6        1.51        0.66      0.70 o
  13   6   6        0.07        0.17      1.43 o
  -4   7   6        1.27        2.13      0.81 o
  -3   7   6        3.61        4.81      0.60 o
  -2   7   6        0.17        0.04      0.33 o
  -1   7   6        0.15        0.06      0.29 o
   0   7   6        0.11        0.01      0.25 o
   1   7   6        0.01       -0.23      0.23 o
   2   7   6       17.94       16.21      0.45 o
   3   7   6      248.41      246.11      2.87 o
   4   7   6        0.85        0.64      0.18 o
   5   7   6       98.66       89.04      1.42 o
   6   7   6      121.82      122.43      1.90 o
   7   7   6       49.56       50.47      1.21 o
   8   7   6       36.78       36.07      1.56 o
   9   7   6       20.54       20.29      1.06 o
  10   7   6        0.98        0.86      0.81 o
  11   7   6        4.02        2.62      0.83 o
  12   7   6        0.50        0.01      0.75 o
  13   7   6        0.00        0.08      0.86 o
  -3   8   6       13.36       18.76      0.98 o
  -2   8   6        4.76        8.15      0.90 o
  -1   8   6        5.82        5.44      0.49 o
   0   8   6        3.59        2.94      0.33 o
   1   8   6        1.00        0.31      0.20 o
   2   8   6        4.77        1.83      1.30 o
   3   8   6       45.56       46.47      3.29 o
   4   8   6      326.32      302.39      3.41 o
   5   8   6       65.43       63.72      1.13 o
   6   8   6        5.42        5.11      0.43 o
   7   8   6        1.95        2.08      0.37 o
   8   8   6      158.03      138.06      2.33 o
   9   8   6        0.09        0.41      0.44 o
  10   8   6        0.04        0.77      0.49 o
  11   8   6        1.78        1.75      0.77 o
  12   8   6       11.44       12.65      1.36 o
  13   8   6        0.27        0.42      1.23 o
  -2   9   6        3.61        5.01      0.65 o
  -1   9   6        0.06        0.90      0.37 o
   0   9   6       10.49       10.90      0.60 o
   1   9   6       13.62       10.45      0.58 o
   2   9   6       14.53       13.48      2.43 o
   3   9   6       43.35       48.56      3.68 o
   4   9   6        7.31        7.02      0.31 o
   5   9   6       34.41       36.03      0.80 o
   6   9   6        0.64        0.49      0.29 o
   7   9   6       61.37       57.24      1.28 o
   8   9   6        1.10        0.89      0.46 o
   9   9   6       30.65       25.78      1.15 o
  10   9   6        3.92        3.58      0.68 o
  11   9   6        7.18        7.67      1.58 o
  12   9   6        8.61        7.01      1.52 o
  -1  10   6        5.07        6.74      0.79 o
   0  10   6        6.16        7.61      1.06 o
   1  10   6        0.14        0.04      0.37 o
   2  10   6       13.58       15.36      2.56 o
   3  10   6        3.09        1.83      1.46 o
   4  10   6        1.46        2.15      0.33 o
   5  10   6        0.60        0.94      0.24 o
   6  10   6        5.06        5.32      0.57 o
   7  10   6       12.52       12.48      0.64 o
   8  10   6        1.70        0.92      0.38 o
   9  10   6        6.36        5.89      0.71 o
  10  10   6        3.81        2.37      0.88 o
  11  10   6        4.35        4.62      0.77 o
  12  10   6        6.20        5.65      1.08 o
   0  11   6        3.64        4.11      0.62 o
   1  11   6       34.26       36.16      1.16 o
   2  11   6        3.74        5.40      1.96 o
   3  11   6        1.60       -0.44      1.33 o
   4  11   6        0.17        0.23      1.25 o
   5  11   6        0.58        1.21      0.34 o
   6  11   6        0.00        0.15      0.28 o
   7  11   6       15.59       16.95      0.71 o
   8  11   6        7.10        9.05      0.64 o
   9  11   6        1.00        1.22      0.48 o
  10  11   6        0.38        0.29      0.51 o
  11  11   6        2.13        0.91      0.57 o
  12  11   6        5.20        3.93      0.88 o
   1  12   6        1.28        1.67      0.41 o
   2  12   6        3.04        2.48      1.88 o
   3  12   6        2.81        2.74      1.64 o
   4  12   6       32.17       31.87      3.57 o
   5  12   6        0.49        0.99      0.36 o
   6  12   6        1.60        0.65      0.34 o
   7  12   6       11.42       10.38      0.69 o
   8  12   6        0.32        0.36      0.34 o
   9  12   6        2.11        2.70      0.55 o
  10  12   6        4.38        4.60      0.70 o
  11  12   6        0.10       -0.37      0.51 o
   3  13   6        2.46        2.71      1.77 o
   4  13   6        2.40        1.38      1.70 o
   5  13   6        2.86        2.47      0.45 o
   6  13   6       11.15       10.98      0.87 o
   7  13   6        5.42        4.90      0.55 o
   8  13   6        0.19        0.44      0.36 o
   9  13   6       25.31       31.41      1.27 o
  10  13   6       14.97       18.61      1.42 o
   5  14   6        0.34        0.85      1.03 o
   6  14   6        0.26        0.71      0.76 o
   7  14   6        2.90        4.13      0.66 o
   8  14   6        1.51        1.76      0.51 o
  -5 -12   7        0.00        1.46      0.93 o
  -4 -12   7        0.07        0.92      0.75 o
  -3 -12   7        0.00       -0.69      0.86 o
  -2 -12   7        1.78        2.86      1.11 o
  -1 -12   7        0.02        1.43      0.89 o
   0 -12   7        0.00        0.41      1.02 o
   1 -12   7        0.00        0.30      2.56 o
  -6 -11   7        0.11       -0.55      0.55 o
  -5 -11   7        0.12       -0.64      0.86 o
  -4 -11   7        2.82        2.48      1.22 o
  -3 -11   7        2.78        4.01      0.90 o
  -2 -11   7        2.98        4.30      1.14 o
  -1 -11   7        0.47        0.59      0.89 o
   0 -11   7        3.79        3.87      1.08 o
   1 -11   7        0.60        1.74      0.93 o
   2 -11   7        1.11        0.78      0.89 o
   3 -11   7        4.21        1.51      1.60 o
  -7 -10   7        0.00       -0.12      0.80 o
  -6 -10   7        2.47        2.18      0.71 o
  -5 -10   7        0.02       -0.32      0.62 o
  -4 -10   7        1.04        0.28      0.65 o
  -3 -10   7        0.39        1.02      0.63 o
  -2 -10   7        6.83        8.44      1.02 o
  -1 -10   7        0.55        0.07      0.78 o
   0 -10   7        3.06        1.50      0.88 o
   1 -10   7        0.72        1.02      1.32 o
   2 -10   7        9.75       11.27      1.51 o
   3 -10   7        0.55       -0.35      1.99 o
   4 -10   7        0.10       -0.21      0.89 o
  -7  -9   7        0.58       -0.09      0.79 o
  -6  -9   7        0.00       -0.45      0.45 o
  -5  -9   7        6.44        5.88      0.92 o
  -4  -9   7        2.66        3.58      0.80 o
  -3  -9   7        5.83        4.65      0.89 o
  -2  -9   7        2.39        1.42      0.60 o
  -1  -9   7       91.47       96.93      2.25 o
   0  -9   7        1.72        0.85      1.07 o
   1  -9   7        0.13        0.65      0.81 o
   2  -9   7       10.71        8.86      1.34 o
   3  -9   7        0.48        1.94      0.99 o
   4  -9   7        0.37        0.64      0.95 o
   5  -9   7        0.01       -0.18      0.87 o
  -8  -8   7        0.04        0.91      0.79 o
  -7  -8   7        3.21        3.39      0.86 o
  -6  -8   7        0.67        0.53      0.57 o
  -5  -8   7        1.98        1.54      0.60 o
  -4  -8   7        1.22        0.98      0.59 o
  -3  -8   7        0.09       -0.44      0.47 o
  -2  -8   7        0.37        0.39      0.49 o
  -1  -8   7        0.14        0.13      0.65 o
   0  -8   7      214.27      208.95      3.15 o
   1  -8   7        2.94        1.92      0.60 o
   2  -8   7        8.36        9.45      1.05 o
   3  -8   7        5.92        5.10      0.89 o
   4  -8   7       23.53       25.96      2.03 o
   5  -8   7        1.43        1.20      0.97 o
   6  -8   7        1.51        1.96      1.50 o
  -8  -7   7        0.14        1.38      0.77 o
  -7  -7   7        0.11        0.57      0.70 o
  -6  -7   7        0.11        0.50      0.66 o
  -5  -7   7        3.00        3.52      0.59 o
  -4  -7   7        1.05        0.58      0.52 o
  -3  -7   7        0.07       -0.37      0.45 o
  -2  -7   7        3.68        3.51      0.65 o
  -1  -7   7        5.55        6.56      0.65 o
   0  -7   7        4.00        2.83      0.49 o
   1  -7   7        0.01       -0.29      0.44 o
   2  -7   7       10.51       11.87      0.94 o
   3  -7   7        6.02        3.22      0.65 o
   4  -7   7        1.18        1.85      0.73 o
   5  -7   7        7.51        5.84      1.25 o
   6  -7   7        1.40        4.15      1.23 o
   7  -7   7        0.06        0.64      1.12 o
  -8  -6   7        2.67        2.70      0.85 o
  -7  -6   7        1.63        1.46      0.75 o
  -6  -6   7       16.35       16.54      1.22 o
  -5  -6   7        0.53        0.44      0.47 o
  -4  -6   7        0.18        0.04      0.46 o
  -3  -6   7        4.25        4.86      0.84 o
  -2  -6   7        0.13       -0.42      0.42 o
  -1  -6   7        0.78        1.04      0.47 o
   0  -6   7       12.43       13.10      0.68 o
   1  -6   7       41.65       44.61      1.16 o
   2  -6   7       47.48       46.08      1.34 o
   3  -6   7       32.82       31.81      1.29 o
   4  -6   7        6.65        4.32      0.70 o
   5  -6   7        0.13       -0.60      0.60 o
   6  -6   7        1.28        1.46      0.82 o
   7  -6   7        1.86        1.98      1.41 o
   8  -6   7        4.67        5.87      2.10 o
  -8  -5   7        0.13        1.52      0.91 o
  -7  -5   7        2.07        1.71      0.74 o
  -6  -5   7        6.39        8.96      1.02 o
  -5  -5   7      110.47      103.54      2.50 o
  -4  -5   7        2.71        2.35      0.52 o
  -3  -5   7       28.19       31.03      1.47 o
  -2  -5   7       35.74       38.73      1.33 o
  -1  -5   7        0.01       -0.37      0.37 o
   0  -5   7       14.69       14.70      0.83 o
   1  -5   7       26.85       32.68      0.91 o
   2  -5   7       25.95       24.16      0.97 o
   3  -5   7        3.83        3.29      0.53 o
   4  -5   7       14.69       15.58      1.22 o
   5  -5   7        8.09        9.48      0.90 o
   6  -5   7       28.84       31.56      1.42 o
   7  -5   7       33.00       35.28      1.85 o
   8  -5   7        0.99        1.44      1.60 o
   9  -5   7        0.83        1.83      1.85 o
  -8  -4   7        0.63       -0.10      1.46 o
  -7  -4   7        0.53        1.78      0.85 o
  -6  -4   7        2.91        2.80      0.73 o
  -5  -4   7        0.19        0.42      0.53 o
  -4  -4   7       77.25       75.99      1.59 o
  -3  -4   7       35.24       33.47      1.27 o
  -2  -4   7        7.40        7.17      0.71 o
  -1  -4   7       28.13       25.52      1.18 o
   0  -4   7       28.60       29.07      0.88 o
   1  -4   7        0.03        0.23      0.26 o
   2  -4   7       25.87       24.99      0.69 o
   3  -4   7       13.61       12.31      0.73 o
   4  -4   7       15.09       16.73      0.89 o
   5  -4   7       78.61       72.48      1.89 o
   6  -4   7       49.05       45.48      1.70 o
   7  -4   7       52.02       52.23      1.77 o
   8  -4   7        6.03        5.43      1.80 o
   9  -4   7        2.14        1.41      0.93 o
  -8  -3   7        0.00        2.10      1.73 o
  -7  -3   7        0.16        0.81      0.74 o
  -6  -3   7        1.13        0.49      0.56 o
  -5  -3   7        0.03       -0.44      0.44 o
  -4  -3   7       17.75       14.97      0.97 o
  -3  -3   7       13.08       13.09      1.07 o
  -2  -3   7        1.09        1.32      0.40 o
  -1  -3   7       21.82       18.30      0.79 o
   0  -3   7        0.47        1.04      0.30 o
   1  -3   7      194.74      203.98      2.84 o
   2  -3   7        1.64        0.67      0.54 o
   3  -3   7       20.24       23.97      0.89 o
   4  -3   7        8.35        8.74      0.65 o
   5  -3   7       21.81       17.01      0.98 o
   6  -3   7       13.32       14.01      0.99 o
   7  -3   7       33.83       36.40      1.51 o
   8  -3   7        5.07        4.57      0.80 o
   9  -3   7        1.09        1.64      1.34 o
  10  -3   7        0.14        0.21      0.85 o
  -8  -2   7        3.45        6.09      2.37 o
  -7  -2   7        0.92        0.83      0.99 o
  -6  -2   7        1.90        2.55      0.75 o
  -5  -2   7        1.17        1.38      0.57 o
  -4  -2   7        7.00        9.19      0.73 o
  -3  -2   7        9.29       11.60      0.65 o
  -2  -2   7        1.92        1.86      0.42 o
  -1  -2   7        8.02        6.07      0.47 o
   0  -2   7       76.86       82.42      1.41 o
   1  -2   7        8.43        9.65      0.53 o
   2  -2   7       30.98       27.94      0.80 o
   3  -2   7        6.39        5.91      0.59 o
   4  -2   7       27.36       21.69      0.79 o
   5  -2   7       11.18        7.60      0.72 o
   6  -2   7       55.84       49.67      1.54 o
   7  -2   7        0.00        0.11      0.56 o
   8  -2   7       24.27       24.03      1.33 o
   9  -2   7        0.19       -0.04      0.65 o
  10  -2   7        2.67        3.15      1.05 o
  -7  -1   7        9.12       11.32      1.90 o
  -6  -1   7        0.00       -0.15      0.77 o
  -5  -1   7        0.29        0.10      0.61 o
  -4  -1   7        4.76        4.82      0.57 o
  -3  -1   7       27.57       31.06      1.03 o
  -2  -1   7        0.19        0.22      0.30 o
  -1  -1   7        0.03        0.12      0.26 o
   0  -1   7       16.92       11.72      0.55 o
   1  -1   7      119.98      107.18      1.77 o
   2  -1   7      634.85      664.43      6.51 o
   3  -1   7       40.36       52.61      1.08 o
   4  -1   7       10.10        9.92      0.55 o
   5  -1   7       58.13       52.51      1.28 o
   6  -1   7        5.74        6.87      0.73 o
   7  -1   7        3.05        3.08      1.02 o
   8  -1   7        1.97        4.31      0.79 o
   9  -1   7        5.16        4.96      1.26 o
  10  -1   7        0.74        0.51      0.67 o
  11  -1   7        0.10        0.27      0.97 o
  -7   0   7        2.10        2.21      1.09 o
  -6   0   7        0.03       -0.62      0.73 o
  -5   0   7        4.57        3.15      0.79 o
  -4   0   7        1.94        3.62      0.58 o
  -3   0   7        0.05       -0.17      0.33 o
  -2   0   7        4.95        6.29      0.47 o
  -1   0   7        1.99        1.99      0.29 o
   0   0   7        0.00       -0.25      0.25 o
   1   0   7      464.23      521.28      5.20 o
   2   0   7     1096.62     1140.66     10.54 o
   3   0   7      177.42      177.78      2.25 o
   4   0   7        4.89        3.95      0.39 o
   5   0   7        0.18        0.32      0.27 o
   6   0   7        8.70        8.87      0.64 o
   7   0   7        7.40        7.61      1.05 o
   8   0   7        9.02        7.20      0.85 o
   9   0   7       80.94       73.68      3.05 o
  10   0   7        0.25        0.57      0.67 o
  11   0   7        0.46        0.06      0.74 o
  -7   1   7        0.06        1.06      1.40 o
  -6   1   7        0.45       -0.57      0.77 o
  -5   1   7        3.59        3.04      0.75 o
  -4   1   7        3.89        4.36      0.76 o
  -3   1   7       10.69        9.61      0.64 o
  -2   1   7        6.23        5.84      0.45 o
  -1   1   7       37.20       38.09      0.85 o
   0   1   7      102.66      106.83      1.38 o
   1   1   7       48.79       57.88      1.01 o
   2   1   7      174.65      174.16      2.10 o
   3   1   7      290.30      294.43      4.60 o
   4   1   7       30.19       29.82      0.69 o
   5   1   7       12.48        9.99      0.46 o
   6   1   7       74.15       75.67      1.24 o
   7   1   7        2.52        3.59      0.40 o
   8   1   7        2.26        1.46      0.56 o
   9   1   7        1.13        1.52      0.81 o
  10   1   7        1.03        1.11      0.71 o
  11   1   7        2.54        2.82      1.24 o
  12   1   7        1.83        3.52      0.99 o
  -6   2   7        1.55        0.79      1.23 o
  -5   2   7        1.40        1.14      0.65 o
  -4   2   7        1.20        1.31      0.61 o
  -3   2   7        9.72       11.92      0.82 o
  -2   2   7        5.13        4.89      0.70 o
  -1   2   7        0.55        0.82      0.24 o
   0   2   7        8.75        5.39      0.34 o
   1   2   7       98.74      111.58      1.34 o
   2   2   7      313.50      301.09      3.14 o
   3   2   7      124.63      112.72      1.52 o
   4   2   7      393.39      374.63      3.62 o
   5   2   7       43.05       44.16      0.88 o
   6   2   7       42.11       32.10      0.80 o
   7   2   7        2.06        2.07      0.43 o
   8   2   7        3.20        3.06      0.49 o
   9   2   7        0.35        0.15      0.62 o
  10   2   7        4.65        3.80      0.80 o
  11   2   7        1.80        2.78      0.98 o
  12   2   7        0.73        1.66      0.81 o
  -6   3   7        2.59        2.36      1.63 o
  -5   3   7        0.45       -0.21      0.57 o
  -4   3   7        2.59        2.63      0.84 o
  -3   3   7       64.63       64.71      1.70 o
  -2   3   7       42.75       38.11      1.19 o
  -1   3   7        2.13        1.84      0.38 o
   0   3   7        9.85        9.04      0.43 o
   1   3   7        2.21        1.81      0.29 o
   2   3   7      131.70      126.40      1.51 o
   3   3   7        3.05        3.49      0.30 o
   4   3   7      215.74      212.07      2.25 o
   5   3   7      147.86      147.50      2.02 o
   6   3   7      390.71      383.83      3.85 o
   7   3   7      134.22      142.30      1.92 o
   8   3   7        6.96       10.05      0.65 o
   9   3   7        1.83        1.19      0.49 o
  10   3   7        0.02        0.47      0.58 o
  11   3   7        0.55        0.34      0.66 o
  12   3   7        0.69        1.18      0.82 o
  -5   4   7        3.27        5.00      0.86 o
  -4   4   7        6.45        6.84      0.90 o
  -3   4   7       13.70       16.61      0.94 o
  -2   4   7      388.58      392.95      6.22 o
  -1   4   7       44.63       48.20      1.22 o
   0   4   7        1.24        1.06      0.31 o
   1   4   7       38.45       43.33      0.98 o
   2   4   7       15.59       21.92      0.60 o
   3   4   7       20.77       21.47      0.57 o
   4   4   7       28.40       26.17      0.56 o
   5   4   7       33.18       35.57      0.73 o
   6   4   7        6.75       11.52      0.51 o
   7   4   7        4.76        5.92      0.56 o
   8   4   7       19.75       22.60      0.85 o
   9   4   7      128.40      129.61      2.34 o
  10   4   7       21.77       24.40      1.23 o
  11   4   7        0.09        0.11      0.64 o
  12   4   7        0.01        1.63      0.84 o
  -5   5   7        1.17        0.74      1.01 o
  -4   5   7       18.61       18.75      1.27 o
  -3   5   7        3.14        2.11      0.54 o
  -2   5   7       51.79       50.37      1.52 o
  -1   5   7       28.20       24.60      0.95 o
   0   5   7        0.00       -0.14      0.30 o
   1   5   7        0.78        1.48      0.29 o
   2   5   7        0.77        0.64      0.19 o
   3   5   7        0.19       -0.02      0.17 o
   4   5   7      107.26      118.78      1.70 o
   5   5   7       22.02       17.41      0.56 o
   6   5   7        5.84        5.49      0.37 o
   7   5   7        0.01        0.39      0.28 o
   8   5   7       40.18       42.01      1.39 o
   9   5   7       16.40       15.91      0.87 o
  10   5   7      109.22      110.30      2.47 o
  11   5   7        0.61        1.44      0.63 o
  12   5   7        1.47        2.18      0.94 o
  13   5   7        0.27        1.65      1.02 o
  -4   6   7        0.24        0.54      0.89 o
  -3   6   7        0.12        0.78      0.44 o
  -2   6   7        4.81        7.05      0.67 o
  -1   6   7        0.80        1.60      0.40 o
   0   6   7      283.08      273.08      3.63 o
   1   6   7      271.23      255.82      3.27 o
   2   6   7      163.49      164.05      2.46 o
   3   6   7        3.35        3.00      0.27 o
   4   6   7        3.32        2.96      0.30 o
   5   6   7        8.06        8.60      0.47 o
   6   6   7       35.37       41.12      1.03 o
   7   6   7       35.01       31.29      0.97 o
   8   6   7        9.91       10.72      0.62 o
   9   6   7        2.49        2.28      0.50 o
  10   6   7        3.63        3.40      0.77 o
  11   6   7        0.03        1.23      0.69 o
  12   6   7        0.82        1.84      0.81 o
  13   6   7        1.60        1.49      1.18 o
  -3   7   7        3.77        2.47      0.54 o
  -2   7   7        3.67        4.69      0.54 o
  -1   7   7        6.62        6.30      0.53 o
   0   7   7       44.85       42.82      1.04 o
   1   7   7       23.60       24.54      0.68 o
   2   7   7      269.49      267.75      3.13 o
   3   7   7      199.58      179.56      2.18 o
   4   7   7        6.16        4.27      0.32 o
   5   7   7       10.97        9.56      0.48 o
   6   7   7       79.47       66.28      1.30 o
   7   7   7       11.16        7.33      0.55 o
   8   7   7       10.59       13.28      0.78 o
   9   7   7        0.09        0.80      0.45 o
  10   7   7       11.57       14.83      1.03 o
  11   7   7        0.83        0.72      0.83 o
  12   7   7        0.32        0.15      0.66 o
  13   7   7        2.13        0.01      2.78 o
  -3   8   7        0.28        1.27      1.11 o
  -2   8   7        0.01        0.81      0.73 o
  -1   8   7        0.20       -0.29      0.29 o
   0   8   7        0.57        0.71      0.71 o
   1   8   7        0.34        0.16      0.25 o
   2   8   7        1.67        1.91      0.26 o
   3   8   7       18.51       15.86      0.50 o
   4   8   7       78.81       81.48      1.50 o
   5   8   7       42.25       43.05      0.91 o
   6   8   7       99.68       91.35      1.42 o
   7   8   7        5.90        3.79      0.41 o
   8   8   7       20.23       18.64      0.77 o
   9   8   7       16.05       16.39      0.98 o
  10   8   7        5.18        7.06      0.78 o
  11   8   7        2.37        2.91      0.80 o
  12   8   7        2.14        2.89      1.81 o
  -2   9   7       14.36       16.50      1.62 o
  -1   9   7        3.14        3.56      0.54 o
   0   9   7        4.72        3.94      0.60 o
   1   9   7        2.36        2.59      0.32 o
   2   9   7        8.60       11.47      2.32 o
   3   9   7        1.52        0.65      1.36 o
   4   9   7       48.12       43.73      1.09 o
   5   9   7        3.06        3.14      0.28 o
   6   9   7       53.68       48.80      1.03 o
   7   9   7       49.81       47.28      1.05 o
   8   9   7        0.20        0.43      0.40 o
   9   9   7        4.83        4.27      0.69 o
  10   9   7        0.44        1.54      0.54 o
  11   9   7        4.82        4.92      1.12 o
  12   9   7        0.65        1.11      0.78 o
  -1  10   7        0.92        1.45      0.57 o
   0  10   7        0.10        0.64      0.43 o
   1  10   7        0.50        0.69      0.34 o
   2  10   7        0.01       -1.23      1.23 o
   3  10   7        0.33       -0.89      1.28 o
   4  10   7        2.26        4.54      1.75 o
   5  10   7       14.58       14.15      0.66 o
   6  10   7       12.26       14.99      0.59 o
   7  10   7        6.84        8.49      0.60 o
   8  10   7        1.52        1.43      0.38 o
   9  10   7        4.39        4.80      0.59 o
  10  10   7        5.31        3.96      0.67 o
  11  10   7        3.70        7.26      0.88 o
  12  10   7        0.08       -0.77      0.77 o
   0  11   7        0.01       -0.24      0.41 o
   1  11   7        9.26        9.11      0.62 o
   3  11   7        0.11        1.77      1.64 o
   4  11   7        3.25        6.47      1.96 o
   5  11   7        0.72        0.68      0.27 o
   6  11   7        0.63        0.91      0.40 o
   7  11   7        3.81        4.39      0.44 o
   8  11   7        1.29        1.82      0.45 o
   9  11   7        1.32        1.35      0.42 o
  10  11   7        0.41        0.38      0.61 o
  11  11   7        2.54        2.89      0.69 o
  12  11   7        2.58        2.77      0.84 o
   3  12   7        6.34        7.01      2.29 o
   4  12   7       22.93       27.49      3.49 o
   5  12   7        3.45        3.22      0.52 o
   6  12   7       10.60       10.01      0.92 o
   7  12   7       54.98       56.71      1.48 o
   8  12   7        2.28        4.17      0.78 o
   9  12   7        1.48        1.41      0.46 o
  10  12   7        0.02       -0.16      0.55 o
  11  12   7        8.82       12.22      1.05 o
   4  13   7       11.16       14.03      2.87 o
   5  13   7        0.89        1.67      1.77 o
   6  13   7        4.04        5.57      1.01 o
   7  13   7        0.10        0.12      0.57 o
   8  13   7        0.66       -0.35      0.66 o
   9  13   7       16.33       16.44      0.88 o
  10  13   7        0.08        0.04      0.49 o
  -3 -12   8        0.33        0.45      0.98 o
  -2 -12   8        1.09        3.56      1.21 o
  -1 -12   8        0.97        1.16      1.04 o
  -5 -11   8        1.01        0.99      0.96 o
  -4 -11   8        0.04        1.59      0.91 o
  -3 -11   8        2.71        4.01      1.24 o
  -2 -11   8        0.32        1.76      1.03 o
  -1 -11   8        0.59        1.49      1.01 o
   0 -11   8        1.20        1.29      0.96 o
   1 -11   8        0.42       -0.58      0.88 o
   2 -11   8        1.64        1.55      1.08 o
  -6 -10   8        0.01       -0.57      0.57 o
  -5 -10   8        3.44        3.48      0.99 o
  -4 -10   8        1.67        1.40      0.78 o
  -3 -10   8       11.08       13.17      1.13 o
  -2 -10   8        0.93        2.09      0.81 o
  -1 -10   8        4.50        5.43      1.22 o
   0 -10   8        8.70        6.95      1.34 o
   1 -10   8        4.43        4.20      1.22 o
   2 -10   8        0.03        0.19      0.90 o
   3 -10   8        0.08       -0.83      0.89 o
   4 -10   8        1.65        2.05      2.14 o
  -6  -9   8        1.27        1.34      0.60 o
  -5  -9   8        1.67        1.92      0.69 o
  -4  -9   8       12.66       10.32      1.07 o
  -3  -9   8        0.07       -0.60      0.60 o
  -2  -9   8       20.30       20.31      1.63 o
  -1  -9   8        9.75       11.84      1.55 o
   0  -9   8        0.63        0.64      0.71 o
   1  -9   8       12.72       10.10      1.13 o
   2  -9   8       20.17       20.74      1.90 o
   3  -9   8        0.61        1.63      1.04 o
   4  -9   8        1.38        3.07      1.17 o
   5  -9   8        0.21       -0.48      1.01 o
  -7  -8   8        0.45        0.24      0.77 o
  -6  -8   8        0.34        1.67      0.70 o
  -5  -8   8        0.49       -0.18      0.50 o
  -4  -8   8        1.43        1.03      0.77 o
  -3  -8   8        0.26       -0.28      0.56 o
  -2  -8   8       13.54       11.18      0.88 o
  -1  -8   8        1.21        0.28      0.54 o
   0  -8   8        2.58        1.17      0.61 o
   1  -8   8       33.83       34.98      1.47 o
   2  -8   8        9.02        8.63      1.05 o
   3  -8   8        1.46        1.51      0.77 o
   4  -8   8        1.42        2.38      1.09 o
   5  -8   8        1.32        2.31      1.11 o
   6  -8   8        0.37        1.44      1.11 o
  -7  -7   8        2.64        1.45      0.77 o
  -6  -7   8        0.00       -0.65      0.65 o
  -5  -7   8        0.72        0.14      0.49 o
  -4  -7   8        1.99        1.81      0.64 o
  -3  -7   8        4.28        3.02      0.70 o
  -2  -7   8       21.07       23.55      1.24 o
  -1  -7   8        3.09        2.20      0.64 o
   0  -7   8        2.23        1.51      0.49 o
   1  -7   8        2.58        2.83      0.68 o
   2  -7   8       67.07       64.01      1.89 o
   3  -7   8        0.33        0.00      0.55 o
   4  -7   8        2.31        1.11      1.08 o
   5  -7   8       18.42       23.64      1.58 o
   6  -7   8        0.84        0.47      1.01 o
   7  -7   8        0.27        0.56      1.70 o
  -7  -6   8       10.05       10.05      1.19 o
  -6  -6   8        0.54       -0.43      0.60 o
  -5  -6   8        3.23        3.99      0.70 o
  -4  -6   8        3.47        2.16      0.58 o
  -3  -6   8       14.12       12.52      0.99 o
  -2  -6   8        2.77        1.54      0.57 o
  -1  -6   8       14.12       15.83      0.99 o
   0  -6   8       13.48       11.44      0.88 o
   1  -6   8        0.80        0.55      0.52 o
   2  -6   8        1.49        1.56      0.59 o
   3  -6   8       27.88       28.67      1.32 o
   4  -6   8        2.23        1.25      0.56 o
   5  -6   8        0.03       -0.28      0.57 o
   6  -6   8       38.47       41.51      1.99 o
   7  -6   8        1.89        3.29      1.84 o
   8  -6   8        0.00       -0.97      1.01 o
  -7  -5   8        0.13        0.51      0.78 o
  -6  -5   8        6.49        7.49      0.99 o
  -5  -5   8        0.94        0.19      0.79 o
  -4  -5   8        2.99        2.31      0.58 o
  -3  -5   8        1.90        1.99      0.58 o
  -2  -5   8       57.46       57.70      1.68 o
  -1  -5   8        9.68        9.55      0.82 o
   0  -5   8       11.95       10.40      0.87 o
   1  -5   8        2.19        1.59      0.46 o
   2  -5   8       43.62       42.36      1.43 o
   3  -5   8       53.43       53.64      1.64 o
   4  -5   8        9.27       10.40      0.93 o
   5  -5   8        0.57       -0.29      0.55 o
   6  -5   8        4.43        3.56      0.74 o
   7  -5   8        0.48        1.37      0.82 o
   8  -5   8        5.82        7.34      1.19 o
   9  -5   8        0.01        2.58      1.32 o
  -7  -4   8        1.46        0.05      0.82 o
  -6  -4   8        0.01       -0.06      0.63 o
  -5  -4   8        0.33        0.37      0.65 o
  -4  -4   8        2.92        2.74      0.57 o
  -3  -4   8       32.57       30.84      1.47 o
  -2  -4   8        1.19        0.15      0.46 o
  -1  -4   8       32.12       30.80      1.37 o
   0  -4   8        4.25        4.07      0.65 o
   1  -4   8        5.86        8.35      0.81 o
   2  -4   8       35.73       38.56      1.48 o
   3  -4   8       82.56       78.55      1.92 o
   4  -4   8        8.40        8.73      0.83 o
   5  -4   8        1.02        0.95      0.60 o
   6  -4   8       14.67       15.75      1.10 o
   7  -4   8        2.72        3.70      0.99 o
   8  -4   8        0.32        0.88      0.81 o
   9  -4   8        0.00       -0.37      0.81 o
  -7  -3   8        2.85        3.71      1.24 o
  -6  -3   8        0.03        0.21      0.71 o
  -5  -3   8        0.27        0.00      0.52 o
  -4  -3   8        0.23       -0.35      0.64 o
  -3  -3   8       12.43       13.45      0.89 o
  -2  -3   8        0.44        0.71      0.40 o
  -1  -3   8        0.65        0.33      0.40 o
   0  -3   8       24.13       23.36      0.92 o
   1  -3   8       90.83       90.24      1.85 o
   2  -3   8        3.55        1.67      0.42 o
   3  -3   8        0.09        1.52      0.69 o
   4  -3   8        1.24        0.88      0.48 o
   5  -3   8        3.28        1.45      0.55 o
   6  -3   8       20.06       18.82      1.15 o
   7  -3   8       37.22       33.30      2.21 o
   8  -3   8       11.33       11.38      1.10 o
   9  -3   8        0.01        0.63      0.69 o
  10  -3   8        0.63        1.46      0.95 o
  -7  -2   8        2.79        2.15      1.21 o
  -6  -2   8        0.21        0.07      1.04 o
  -5  -2   8        5.09        5.26      1.26 o
  -4  -2   8        1.07        0.03      0.47 o
  -3  -2   8        1.31        1.59      0.43 o
  -2  -2   8        4.71        5.34      0.52 o
  -1  -2   8       14.22       13.05      0.71 o
   0  -2   8       21.14       17.88      0.78 o
   1  -2   8       32.74       35.37      0.94 o
   2  -2   8       66.90       67.22      1.31 o
   3  -2   8       12.44       16.71      0.77 o
   4  -2   8        0.98       -0.33      0.33 o
   5  -2   8       47.36       43.73      1.44 o
   6  -2   8        0.00       -0.43      0.43 o
   7  -2   8       17.28       13.47      1.16 o
   8  -2   8        5.59        4.97      0.86 o
   9  -2   8        7.02       10.21      1.09 o
  10  -2   8        6.97        7.28      1.10 o
  -7  -1   8        0.17        0.09      1.45 o
  -6  -1   8       13.36       15.77      1.76 o
  -5  -1   8        1.28        2.31      0.97 o
  -4  -1   8        6.97        7.63      1.19 o
  -3  -1   8        1.96        0.88      0.44 o
  -2  -1   8      121.03      124.06      1.94 o
  -1  -1   8        2.07        1.57      0.49 o
   0  -1   8        0.58        0.75      0.28 o
   1  -1   8       23.73       29.72      0.91 o
   2  -1   8       60.40       59.32      1.19 o
   3  -1   8        9.16       10.92      0.59 o
   4  -1   8        8.34        9.25      0.63 o
   5  -1   8       18.10       14.76      0.78 o
   6  -1   8        4.40        5.29      1.21 o
   7  -1   8       23.04       18.75      1.12 o
   8  -1   8       14.01       14.01      1.59 o
   9  -1   8        3.49        4.25      0.83 o
  10  -1   8        6.77        7.26      1.04 o
  11  -1   8       17.28       22.54      1.61 o
  -6   0   8        0.37       -0.05      0.82 o
  -5   0   8        3.48        1.42      0.88 o
  -4   0   8       12.80       14.64      1.20 o
  -3   0   8        4.53        4.69      0.62 o
  -2   0   8       13.59       14.94      0.74 o
  -1   0   8      101.08      111.18      1.47 o
   0   0   8        3.64        3.23      0.37 o
   1   0   8       19.38       21.82      0.71 o
   2   0   8       48.93       54.15      1.10 o
   3   0   8      104.47       93.53      1.53 o
   4   0   8       69.16       64.61      1.27 o
   5   0   8        1.87        0.94      0.37 o
   6   0   8        9.31        7.73      0.65 o
   7   0   8       34.29       35.72      1.35 o
   8   0   8        4.82        8.18      0.88 o
   9   0   8        0.39        0.07      0.61 o
  10   0   8       15.29       14.49      1.69 o
  11   0   8        3.77        2.90      0.90 o
  -6   1   8        0.32        0.27      0.84 o
  -5   1   8        0.81        1.01      0.83 o
  -4   1   8        6.11        4.95      0.84 o
  -3   1   8        1.89        1.31      0.56 o
  -2   1   8        9.88       13.54      0.70 o
  -1   1   8        4.14        4.04      0.39 o
   0   1   8        0.53        1.40      0.27 o
   1   1   8        1.47        1.56      0.29 o
   2   1   8        4.11        5.12      0.39 o
   3   1   8       18.48       19.82      0.67 o
   4   1   8       14.77       12.45      0.59 o
   5   1   8        2.00        1.21      0.34 o
   6   1   8       22.30       25.39      0.88 o
   7   1   8        6.88        6.99      0.86 o
   8   1   8       10.26       10.88      0.92 o
   9   1   8        1.41        1.43      0.65 o
  10   1   8        7.93        8.60      1.31 o
  11   1   8        6.42        6.45      1.04 o
  12   1   8        0.55        0.31      0.81 o
  -6   2   8        0.32        1.05      0.90 o
  -5   2   8        1.00        1.54      0.71 o
  -4   2   8        0.25        1.10      0.60 o
  -3   2   8        9.35        8.59      0.91 o
  -2   2   8        2.30        1.20      0.44 o
  -1   2   8        5.62        8.93      0.66 o
   0   2   8       15.48       18.22      0.68 o
   1   2   8       50.82       49.87      0.86 o
   2   2   8       23.01       24.90      0.66 o
   3   2   8      174.87      190.92      2.29 o
   4   2   8       44.62       42.09      1.03 o
   5   2   8       34.89       36.82      0.85 o
   6   2   8      165.46      169.43      2.13 o
   7   2   8       47.11       42.33      1.03 o
   8   2   8        8.41        7.22      0.79 o
   9   2   8        0.02       -0.30      0.49 o
  10   2   8        2.10        2.84      1.00 o
  11   2   8        0.92        1.00      0.73 o
  12   2   8        3.43        3.43      0.93 o
  -5   3   8        0.56        0.01      0.83 o
  -4   3   8        0.93        1.02      0.65 o
  -3   3   8        7.06        7.22      0.89 o
  -2   3   8       20.99       20.48      0.96 o
  -1   3   8       10.85       13.96      0.75 o
   0   3   8        0.70        0.70      0.32 o
   1   3   8        8.49        7.07      0.51 o
   2   3   8        9.49       12.17      0.38 o
   3   3   8        1.05        2.43      0.32 o
   4   3   8        0.11        0.06      0.26 o
   5   3   8       49.44       42.90      0.88 o
   6   3   8       62.75       65.53      1.17 o
   7   3   8      175.57      177.61      2.43 o
   8   3   8       89.28       88.51      1.64 o
   9   3   8        8.56        7.91      0.69 o
  10   3   8       23.86       23.34      1.48 o
  11   3   8        0.93        1.22      0.70 o
  12   3   8        4.62        2.16      1.32 o
  -5   4   8        9.80        9.66      1.14 o
  -4   4   8        0.46        0.38      0.58 o
  -3   4   8       15.48       14.54      1.85 o
  -2   4   8        1.80        3.56      0.58 o
  -1   4   8       30.83       29.96      1.05 o
   0   4   8       17.39       17.70      0.76 o
   1   4   8       38.48       34.09      0.94 o
   2   4   8       33.61       36.98      0.95 o
   3   4   8        1.09        0.90      0.27 o
   4   4   8        0.02       -0.20      0.21 o
   5   4   8       12.94       13.55      0.50 o
   6   4   8      117.20      121.29      1.70 o
   7   4   8       53.61       55.39      1.11 o
   8   4   8        0.88        0.49      0.35 o
   9   4   8      143.38      145.79      2.31 o
  10   4   8       20.91       20.39      1.41 o
  11   4   8        2.29        2.60      0.85 o
  12   4   8        9.94       13.54      1.45 o
  -4   5   8        0.12       -0.35      0.57 o
  -3   5   8        0.09       -0.34      0.78 o
  -2   5   8        9.81       10.29      0.99 o
  -1   5   8      123.08      113.73      2.56 o
   0   5   8      118.81      123.63      2.12 o
   1   5   8        0.89        0.33      0.28 o
   2   5   8        0.84        0.79      0.27 o
   3   5   8        1.83        1.51      0.29 o
   4   5   8        1.84        1.17      0.30 o
   5   5   8       15.10       16.51      0.67 o
   6   5   8       68.26       70.89      1.44 o
   7   5   8        3.02        4.04      0.44 o
   8   5   8       61.54       56.41      1.51 o
   9   5   8       68.09       72.96      1.73 o
  10   5   8        8.18        9.23      0.89 o
  11   5   8        0.26        0.74      0.84 o
  12   5   8        0.82        0.74      0.78 o
  -3   6   8        0.07        0.67      0.53 o
  -2   6   8        1.00        1.00      0.41 o
  -1   6   8        4.52        4.50      0.72 o
   0   6   8       15.77       15.93      0.74 o
   1   6   8       41.30       34.18      0.92 o
   2   6   8       43.72       45.36      1.08 o
   3   6   8        0.89        0.81      0.25 o
   4   6   8       62.05       52.79      1.21 o
   5   6   8        0.70        0.05      0.26 o
   6   6   8        0.01        0.00      0.29 o
   7   6   8       24.68       17.92      0.83 o
   8   6   8        2.46        2.37      0.47 o
   9   6   8        9.42        8.08      1.24 o
  10   6   8        0.52       -0.19      0.64 o
  11   6   8        0.57       -0.11      0.58 o
  12   6   8        0.09       -0.89      0.89 o
  13   6   8        5.47        6.01      1.44 o
  -3   7   8        2.68        3.09      0.69 o
  -2   7   8        0.27        0.57      0.48 o
  -1   7   8        0.07        0.03      0.34 o
   0   7   8        1.80        2.10      0.39 o
   1   7   8        0.42        0.33      0.28 o
   2   7   8        3.86        2.70      0.46 o
   3   7   8       17.45       14.86      0.53 o
   4   7   8       78.83       73.63      1.25 o
   5   7   8       26.23       22.61      0.73 o
   6   7   8        0.00       -0.15      0.29 o
   7   7   8        5.54        6.03      0.53 o
   8   7   8       33.59       31.31      1.05 o
   9   7   8        4.35        4.08      0.62 o
  10   7   8        5.94        4.57      0.71 o
  11   7   8       30.87       33.88      1.69 o
  12   7   8        1.98        2.26      1.57 o
  -2   8   8        0.21        0.77      0.59 o
  -1   8   8        0.32       -0.32      0.40 o
   0   8   8        0.64        0.28      0.34 o
   1   8   8        5.94        4.50      0.45 o
   2   8   8        3.21        3.97      0.39 o
   3   8   8       70.29       64.98      1.73 o
   4   8   8       44.88       43.66      0.88 o
   5   8   8       25.96       25.62      0.73 o
   6   8   8       11.59       11.70      0.59 o
   7   8   8       25.41       22.40      0.82 o
   8   8   8        0.00        0.30      0.34 o
   9   8   8        0.01       -0.34      0.42 o
  10   8   8        0.04       -0.23      0.44 o
  11   8   8       16.50       17.33      1.75 o
  12   8   8        1.01        2.13      0.82 o
  -1   9   8        6.57        8.66      1.04 o
   0   9   8        0.11        0.04      0.39 o
   1   9   8        0.19        0.02      0.39 o
   2   9   8        2.75        3.60      0.41 o
   3   9   8       30.21       23.08      0.76 o
   4   9   8       49.12       41.28      0.99 o
   5   9   8       44.28       49.31      1.02 o
   6   9   8       34.13       32.00      1.21 o
   7   9   8        7.16        6.07      0.86 o
   8   9   8       25.07       21.62      1.05 o
   9   9   8        6.25        5.37      0.91 o
  10   9   8        1.40        1.33      0.55 o
  11   9   8        9.88       10.77      1.00 o
  12   9   8        5.21        5.38      1.74 o
   0  10   8       27.67       31.25      1.36 o
   1  10   8        4.56        4.55      0.53 o
   2  10   8        6.22        5.24      0.55 o
   3  10   8        2.66        4.95      1.96 o
   4  10   8       18.54       15.07      2.76 o
   5  10   8        3.89        3.86      0.53 o
   6  10   8        2.57        3.13      0.38 o
   7  10   8        1.20        1.65      0.36 o
   8  10   8        0.90        1.68      0.60 o
   9  10   8        1.04       -0.21      0.36 o
  10  10   8        7.45        6.21      0.75 o
  11  10   8        1.68        2.09      0.66 o
  12  10   8        2.01        3.26      0.87 o
   1  11   8        5.84        6.04      0.55 o
   3  11   8        0.66        1.15      1.70 o
   4  11   8       14.26       14.60      2.79 o
   5  11   8        4.04        3.03      0.97 o
   6  11   8       83.46       83.97      1.66 o
   7  11   8       11.98       12.43      0.73 o
   8  11   8        0.31        0.54      0.31 o
   9  11   8        5.48        6.21      0.56 o
  10  11   8        0.48        1.22      0.50 o
  11  11   8        4.49        4.23      0.74 o
   4  12   8        7.10        9.10      2.48 o
   5  12   8        0.76        0.81      1.46 o
   6  12   8       11.54        9.55      1.38 o
   7  12   8        1.37        2.37      0.46 o
   8  12   8        0.09        0.63      0.38 o
   9  12   8        0.06        0.07      0.36 o
  10  12   8        5.54        6.50      0.99 o
  11  12   8        5.82        8.36      0.89 o
   5  13   8        6.13        2.19      1.85 o
   6  13   8        4.37        5.75      0.65 o
   7  13   8        2.66        2.39      0.82 o
   8  13   8        8.51        7.60      0.96 o
   9  13   8        8.87        8.37      0.70 o
  -3 -11   9        0.50       -0.97      0.97 o
  -2 -11   9        1.84        1.34      1.42 o
  -1 -11   9        0.21        0.41      0.97 o
   0 -11   9        0.02        0.73      1.13 o
   1 -11   9        0.27        0.22      0.98 o
  -5 -10   9        0.09        0.14      0.72 o
  -4 -10   9        0.35       -0.69      0.69 o
  -3 -10   9        0.26        1.26      0.88 o
  -2 -10   9       20.75       23.52      1.68 o
  -1 -10   9        0.17        0.48      0.96 o
   0 -10   9        1.85        1.14      1.00 o
   1 -10   9        6.83        6.95      1.44 o
   2 -10   9        7.09        6.02      1.40 o
   3 -10   9        0.47        1.16      2.07 o
  -5  -9   9        0.50        1.74      0.63 o
  -4  -9   9        0.03        0.11      0.66 o
  -3  -9   9        1.77        0.27      0.74 o
  -2  -9   9        2.30        2.47      1.66 o
  -1  -9   9       42.87       50.20      2.14 o
   0  -9   9        2.01        2.95      0.92 o
   1  -9   9       16.68       16.51      1.41 o
   2  -9   9        3.33        5.71      1.38 o
   3  -9   9        3.74        3.17      1.24 o
   4  -9   9        1.83        2.19      1.42 o
  -6  -8   9        1.06        1.04      0.79 o
  -5  -8   9        0.27        0.73      0.57 o
  -4  -8   9        0.04       -0.55      0.55 o
  -3  -8   9        0.41       -0.04      0.60 o
  -2  -8   9        0.00        0.20      0.65 o
  -1  -8   9        0.10        0.40      0.60 o
   0  -8   9       10.80       11.09      1.14 o
   1  -8   9        3.99        3.41      0.73 o
   2  -8   9        2.82        4.31      0.94 o
   3  -8   9        0.29        0.42      0.78 o
   4  -8   9        7.95        7.52      1.54 o
   5  -8   9        4.13        3.09      1.21 o
   6  -8   9        0.01       -0.29      1.17 o
  -6  -7   9        0.68        1.01      0.69 o
  -5  -7   9        0.86        0.11      0.56 o
  -4  -7   9        2.25        1.24      0.67 o
  -3  -7   9        0.18        0.29      0.59 o
  -2  -7   9        0.63        0.15      0.56 o
  -1  -7   9        0.19        0.49      0.57 o
   0  -7   9        0.17       -0.36      0.53 o
   1  -7   9        0.54        0.55      0.59 o
   2  -7   9       10.39        8.29      0.93 o
   3  -7   9        0.04        0.18      1.10 o
   4  -7   9        1.30       -0.11      0.80 o
   5  -7   9       14.72       21.97      2.63 o
   6  -7   9        3.08        3.75      1.28 o
   7  -7   9        3.37        4.02      2.43 o
  -6  -6   9        7.63        6.41      1.23 o
  -5  -6   9        0.73        0.82      0.60 o
  -4  -6   9        2.88        2.41      0.58 o
  -3  -6   9        5.29        4.43      0.77 o
  -2  -6   9        3.70        2.33      0.67 o
  -1  -6   9        0.23       -0.16      0.53 o
   0  -6   9        3.79        3.75      0.70 o
   1  -6   9        1.24        1.07      0.54 o
   2  -6   9       23.18       22.93      1.24 o
   3  -6   9        1.69        1.21      0.59 o
   4  -6   9        4.67        4.06      0.76 o
   5  -6   9        0.02        0.13      0.60 o
   6  -6   9        0.40        1.58      0.85 o
   7  -6   9        1.56        1.35      0.91 o
   8  -6   9        0.28        2.23      1.27 o
  -6  -5   9        0.58       -0.66      0.74 o
  -5  -5   9       30.17       29.38      1.87 o
  -4  -5   9        5.54        6.79      0.73 o
  -3  -5   9       17.73       20.66      1.20 o
  -2  -5   9        4.30        3.73      0.87 o
  -1  -5   9       20.72       20.06      1.12 o
   0  -5   9        3.18        4.08      0.81 o
   1  -5   9        0.23       -0.29      0.85 o
   2  -5   9        7.83        7.03      0.80 o
   3  -5   9        0.03       -0.36      0.51 o
   4  -5   9       21.82       18.59      1.15 o
   5  -5   9        1.03        1.22      0.61 o
   6  -5   9        5.37        7.07      1.13 o
   7  -5   9        7.20        8.35      1.34 o
   8  -5   9        1.16        0.94      1.15 o
  -6  -4   9        0.22       -0.50      0.78 o
  -5  -4   9        3.08        3.30      0.90 o
  -4  -4   9        3.55        5.90      0.74 o
  -3  -4   9        9.84       10.01      0.83 o
  -2  -4   9       19.61       19.92      1.12 o
  -1  -4   9        4.22        5.04      0.70 o
   0  -4   9       56.69       58.25      1.68 o
   1  -4   9        1.57        0.96      0.50 o
   2  -4   9       14.45       18.99      1.05 o
   3  -4   9        1.93        2.79      0.58 o
   4  -4   9       30.99       28.90      1.32 o
   5  -4   9       14.32       14.13      1.06 o
   6  -4   9        9.58        8.94      0.96 o
   7  -4   9        0.41        0.04      0.61 o
   8  -4   9        0.01       -0.61      0.61 o
   9  -4   9        3.45        2.92      1.10 o
  -6  -3   9        0.61        1.42      1.11 o
  -5  -3   9        0.38       -0.20      0.67 o
  -4  -3   9        0.06        0.32      0.56 o
  -3  -3   9        3.61        2.48      0.53 o
  -2  -3   9        2.21        1.16      0.53 o
  -1  -3   9        9.40        9.34      0.84 o
   0  -3   9        0.73        1.30      0.50 o
   1  -3   9       18.60       20.76      1.41 o
   2  -3   9        2.89        3.07      0.60 o
   3  -3   9        0.44        0.22      0.50 o
   4  -3   9        1.41        0.86      0.51 o
   5  -3   9       15.25       14.34      1.03 o
   6  -3   9        3.74        2.88      0.70 o
   7  -3   9        7.49        9.36      0.99 o
   8  -3   9        3.17        4.37      1.11 o
   9  -3   9        4.52        6.52      1.00 o
  10  -3   9        1.20        1.55      0.95 o
  -6  -2   9        0.22        1.25      1.01 o
  -5  -2   9        0.99        1.63      1.01 o
  -4  -2   9       10.38       11.26      1.13 o
  -3  -2   9        9.58       10.12      0.88 o
  -2  -2   9        1.20        1.50      0.39 o
  -1  -2   9       19.51       21.18      1.14 o
   0  -2   9       10.55        8.20      0.66 o
   1  -2   9        0.25       -0.28      0.36 o
   2  -2   9        1.13        0.73      0.46 o
   3  -2   9        1.49        1.51      0.43 o
   4  -2   9       27.26       32.45      1.25 o
   5  -2   9        0.03       -0.35      0.76 o
   6  -2   9        0.36        0.66      0.55 o
   7  -2   9       20.04       19.56      1.22 o
   8  -2   9        1.10        0.58      0.79 o
   9  -2   9        9.06       13.11      1.28 o
  10  -2   9        5.72        7.42      1.11 o
  -6  -1   9        0.13        2.29      1.12 o
  -5  -1   9       14.86       13.13      1.64 o
  -4  -1   9        3.47        4.23      1.09 o
  -3  -1   9        2.10        2.90      0.89 o
  -2  -1   9        1.51        1.62      0.42 o
  -1  -1   9        1.49        1.05      0.42 o
   0  -1   9       12.23       12.58      0.73 o
   1  -1   9       49.32       52.40      1.85 o
   2  -1   9        0.02       -0.23      0.37 o
   3  -1   9        8.63       10.74      0.69 o
   4  -1   9       19.21       25.05      0.97 o
   5  -1   9        5.34        7.07      0.75 o
   6  -1   9       35.41       38.07      1.45 o
   7  -1   9        0.01        0.01      0.52 o
   8  -1   9       20.75       20.00      1.27 o
   9  -1   9       31.46       30.08      1.58 o
  10  -1   9        8.16        8.82      1.13 o
  11  -1   9        0.11        0.01      0.86 o
  -6   0   9        0.01       -0.18      1.45 o
  -5   0   9        1.21       -0.85      0.85 o
  -4   0   9       10.89       10.66      1.47 o
  -3   0   9        8.40        8.17      0.97 o
  -2   0   9        7.26        6.68      0.69 o
  -1   0   9        8.78       11.80      0.62 o
   0   0   9       43.22       42.91      1.03 o
   1   0   9       13.58       13.25      0.62 o
   2   0   9        4.35        3.88      0.44 o
   3   0   9       60.75       64.44      1.31 o
   4   0   9        0.22        0.01      0.37 o
   5   0   9       30.26       29.23      1.03 o
   6   0   9       34.84       35.47      1.26 o
   7   0   9        0.01       -0.34      0.47 o
   8   0   9        0.00       -0.49      0.61 o
   9   0   9       21.45       23.01      1.37 o
  10   0   9       27.50       28.08      1.58 o
  11   0   9        1.21        1.06      0.88 o
  -5   1   9        1.36        0.57      1.04 o
  -4   1   9        0.27        1.33      0.62 o
  -3   1   9        2.89        2.35      0.67 o
  -2   1   9        0.82        0.67      0.51 o
  -1   1   9        7.47        7.90      0.91 o
   0   1   9       16.79       15.13      0.64 o
   1   1   9       60.97       69.91      1.27 o
   2   1   9        1.26        1.48      0.32 o
   3   1   9       46.06       48.49      1.07 o
   4   1   9      121.42      123.14      1.88 o
   5   1   9      218.10      200.61      2.91 o
   6   1   9       31.45       32.09      1.09 o
   7   1   9        7.47        6.93      0.75 o
   8   1   9        0.03        0.57      0.50 o
   9   1   9       14.51       16.28      1.47 o
  10   1   9        9.76       12.98      1.18 o
  11   1   9        3.34        2.15      1.03 o
  -5   2   9        0.53        0.55      0.90 o
  -4   2   9       12.21       12.59      1.20 o
  -3   2   9        0.05       -0.21      0.87 o
  -2   2   9        0.02       -0.45      0.45 o
  -1   2   9        3.75        2.66      0.50 o
   0   2   9        4.37        5.69      0.57 o
   1   2   9       15.98       15.97      0.67 o
   2   2   9        0.01        0.63      0.25 o
   3   2   9       18.17       19.17      0.73 o
   4   2   9       20.56       22.86      0.73 o
   5   2   9      210.78      208.26      3.22 o
   6   2   9       95.73      101.43      1.95 o
   7   2   9       22.21       21.71      0.97 o
   8   2   9        3.28        3.04      0.62 o
   9   2   9       14.64       18.97      1.18 o
  10   2   9        0.21        1.01      0.64 o
  11   2   9        3.84        4.73      1.52 o
  12   2   9        0.23       -0.02      0.83 o
  -5   3   9        0.01        0.54      0.79 o
  -4   3   9        0.35        1.32      0.72 o
  -3   3   9       23.70       24.34      1.82 o
  -2   3   9        2.49        2.83      0.66 o
  -1   3   9        0.11        0.58      0.38 o
   0   3   9        4.66        4.28      0.52 o
   1   3   9       36.67       33.36      1.05 o
   2   3   9        6.54        5.80      0.53 o
   3   3   9        0.02       -0.03      0.25 o
   4   3   9        0.39       -0.26      0.26 o
   5   3   9      175.70      171.01      2.22 o
   6   3   9        8.56        8.37      0.50 o
   7   3   9        0.01       -0.03      0.31 o
   8   3   9        1.39        1.06      0.41 o
   9   3   9        0.01       -0.39      0.52 o
  10   3   9       17.26       23.12      1.56 o
  11   3   9        0.01        1.60      0.81 o
  12   3   9        0.18        0.27      0.83 o
  -4   4   9        2.30        3.77      1.23 o
  -3   4   9        3.14        3.04      0.97 o
  -2   4   9        2.62        2.14      0.75 o
  -1   4   9        6.84        6.67      0.67 o
   0   4   9        0.00        0.19      0.34 o
   1   4   9       21.58       24.46      0.89 o
   2   4   9       51.16       48.96      1.21 o
   3   4   9        0.66        0.80      0.34 o
   4   4   9        1.37        0.79      0.34 o
   5   4   9      138.64      132.54      2.13 o
   6   4   9        0.10        0.33      0.31 o
   7   4   9        5.63        5.30      0.51 o
   8   4   9       30.13       34.85      1.11 o
   9   4   9       14.03       14.66      1.01 o
  10   4   9        0.65        0.59      0.75 o
  11   4   9        0.62       -0.16      0.67 o
  12   4   9        0.03       -0.68      0.68 o
  -3   5   9        2.48        4.05      0.78 o
  -2   5   9        1.25        1.09      0.68 o
  -1   5   9        1.88        2.01      0.50 o
   0   5   9      137.00      140.60      2.43 o
   1   5   9       38.23       37.36      2.18 o
   2   5   9       18.67       17.32      0.99 o
   3   5   9       31.03       31.18      0.92 o
   4   5   9        3.38        4.03      0.41 o
   5   5   9       39.05       32.70      1.41 o
   6   5   9        9.61       12.33      0.67 o
   7   5   9        0.53        0.56      0.35 o
   8   5   9       29.16       26.40      1.11 o
   9   5   9        7.51        4.25      0.67 o
  10   5   9        1.53        2.29      0.67 o
  11   5   9        0.00        0.09      0.74 o
  12   5   9        0.23        0.16      0.96 o
  -3   6   9        0.01       -0.39      0.55 o
  -2   6   9        0.05        0.09      0.43 o
  -1   6   9        1.08        1.27      0.43 o
   0   6   9       10.61       11.55      0.69 o
   1   6   9       47.19       39.69      1.07 o
   2   6   9       64.89       62.97      1.31 o
   3   6   9       26.58       25.93      1.04 o
   4   6   9       18.39       17.05      0.67 o
   5   6   9       20.18       17.53      0.71 o
   6   6   9        3.45        1.68      0.38 o
   7   6   9       29.54       27.45      1.04 o
   8   6   9        0.43        0.47      0.41 o
   9   6   9       30.16       30.48      1.23 o
  10   6   9        4.92        6.23      0.94 o
  11   6   9        0.07       -0.64      0.64 o
  12   6   9        0.07        0.51      1.41 o
  -2   7   9        0.28       -0.01      0.40 o
  -1   7   9        0.20        0.69      0.39 o
   0   7   9       12.20       11.33      0.82 o
   1   7   9        0.64        1.08      0.33 o
   2   7   9        7.53        8.30      0.49 o
   3   7   9        2.25        1.92      0.32 o
   4   7   9        7.13        8.14      0.47 o
   5   7   9       26.84       23.44      0.77 o
   6   7   9       93.05       85.31      1.60 o
   7   7   9       12.82       15.05      0.76 o
   8   7   9        1.67        1.65      0.42 o
   9   7   9        1.26        1.27      0.50 o
  10   7   9        0.28        0.02      0.46 o
  11   7   9       16.48       19.57      2.54 o
  12   7   9        0.45       -0.05      0.86 o
  -1   8   9        0.29        0.73      0.47 o
   0   8   9        2.53        0.90      0.63 o
   1   8   9        0.22        0.58      0.38 o
   2   8   9        0.05       -0.10      0.29 o
   3   8   9       11.01        9.17      0.95 o
   4   8   9        2.71        2.82      0.33 o
   5   8   9        0.26        0.46      0.29 o
   6   8   9        1.81        1.88      0.43 o
   7   8   9       18.85       17.04      0.75 o
   8   8   9        9.45        9.79      0.69 o
   9   8   9       26.91       23.77      1.13 o
  10   8   9        0.25        0.12      0.48 o
  11   8   9        0.05       -0.05      0.99 o
  12   8   9        1.56        2.76      1.14 o
   0   9   9        0.22        0.46      0.47 o
   1   9   9        3.51        4.59      0.61 o
   2   9   9        0.23        0.59      0.37 o
   3   9   9       28.80       24.77      2.48 o
   4   9   9       27.32       30.59      0.87 o
   5   9   9        0.53        0.87      0.42 o
   6   9   9       10.45        9.74      0.55 o
   7   9   9        1.43        1.21      0.35 o
   8   9   9        8.82        9.04      0.66 o
   9   9   9        3.68        4.88      0.90 o
  10   9   9        0.14       -0.09      0.49 o
  11   9   9        0.00       -0.12      0.62 o
  12   9   9        5.86        6.98      1.05 o
   1  10   9        5.87        7.06      0.67 o
   2  10   9        0.04        0.37      0.35 o
   3  10   9        1.83        1.70      0.47 o
   4  10   9        2.68        3.25      0.61 o
   5  10   9        1.73        1.34      0.93 o
   6  10   9        6.99        8.02      0.83 o
   7  10   9        0.00       -0.14      0.33 o
   8  10   9        0.81        0.91      0.38 o
   9  10   9        1.35        2.02      0.47 o
  10  10   9        0.19        0.46      0.49 o
  11  10   9        1.01        0.40      0.51 o
  12  10   9        1.16        1.36      0.72 o
   4  11   9        2.30        1.54      1.90 o
   5  11   9        4.71        5.42      1.97 o
   6  11   9        8.20        9.49      0.74 o
   7  11   9       14.10       14.84      0.79 o
   8  11   9        1.24        1.48      0.38 o
   9  11   9        1.51        2.12      0.47 o
  10  11   9        6.94       11.41      1.03 o
  11  11   9       12.06       13.50      1.07 o
   4  12   9        1.45        1.85      1.96 o
   5  12   9        3.62        0.96      1.75 o
   6  12   9        0.79        1.21      0.95 o
   7  12   9        0.01       -0.23      0.45 o
   8  12   9       16.66       15.93      1.02 o
   9  12   9        2.73        3.75      0.87 o
  10  12   9        7.08        9.64      0.87 o
   7  13   9        1.81        2.18      0.51 o
   8  13   9        4.42        1.90      1.88 o
  -3 -10  10        0.43       -0.15      0.88 o
  -2 -10  10        3.57        4.74      1.99 o
  -1 -10  10        3.46        2.37      1.24 o
   0 -10  10        1.40        2.46      1.26 o
   1 -10  10        0.07       -0.22      0.94 o
   2 -10  10        0.00        1.13      2.49 o
  -4  -9  10        0.18        1.33      0.90 o
  -3  -9  10        3.28        1.42      1.65 o
  -2  -9  10        3.13        2.69      0.93 o
  -1  -9  10        2.66        1.55      0.97 o
   0  -9  10       24.57       22.61      1.69 o
   1  -9  10        0.90       -0.45      1.32 o
   2  -9  10        0.10       -0.41      1.76 o
   3  -9  10        0.86        2.75      1.23 o
   4  -9  10        2.77        5.80      1.76 o
  -5  -8  10        0.06        0.40      0.58 o
  -4  -8  10        1.21        1.14      0.75 o
  -3  -8  10        0.89        1.31      0.72 o
  -2  -8  10        1.34        1.19      0.71 o
  -1  -8  10        0.34        0.66      0.66 o
   0  -8  10        1.11        1.83      0.72 o
   1  -8  10       14.34       12.61      1.36 o
   2  -8  10        1.10        0.85      0.77 o
   3  -8  10        0.00        0.22      0.79 o
   4  -8  10        0.56        0.52      1.10 o
   5  -8  10        6.72        9.04      1.63 o
  -5  -7  10        0.65        0.82      0.65 o
  -4  -7  10        0.01       -0.13      0.58 o
  -3  -7  10        0.52       -0.24      0.63 o
  -2  -7  10        2.29        1.37      0.67 o
  -1  -7  10        1.03        1.17      0.66 o
   0  -7  10        2.80        1.34      0.67 o
   1  -7  10        2.04        0.72      0.68 o
   2  -7  10        1.31        2.01      0.71 o
   3  -7  10        1.41       -0.05      0.59 o
   4  -7  10        0.69        1.34      0.82 o
   5  -7  10        0.00       -0.59      0.77 o
   6  -7  10        1.17        1.66      1.22 o
  -5  -6  10        5.61        6.48      1.38 o
  -4  -6  10        4.01        4.70      0.72 o
  -3  -6  10        1.83        2.64      0.77 o
  -2  -6  10        0.18        0.35      0.59 o
  -1  -6  10        0.19       -0.19      0.57 o
   0  -6  10        0.90        0.34      0.58 o
   1  -6  10        0.00        0.63      0.56 o
   2  -6  10        0.79        0.02      0.64 o
   3  -6  10        2.16        1.51      0.69 o
   4  -6  10        0.14        0.22      0.63 o
   5  -6  10        0.01       -0.47      0.58 o
   6  -6  10        0.28        1.48      0.90 o
   7  -6  10        0.86        0.37      0.83 o
  -6  -5  10        1.11        0.94      0.93 o
  -5  -5  10        6.24        6.38      1.16 o
  -4  -5  10       12.15       11.30      0.90 o
  -3  -5  10        2.40        0.69      0.55 o
  -2  -5  10        5.15        5.71      0.83 o
  -1  -5  10        0.02        0.06      0.52 o
   0  -5  10        5.18        5.00      0.76 o
   1  -5  10        1.46        2.72      0.72 o
   2  -5  10       11.79       14.33      1.07 o
   3  -5  10        2.03        2.18      0.69 o
   4  -5  10        2.71        2.01      1.11 o
   5  -5  10       20.79       22.80      1.35 o
   6  -5  10       11.42       12.38      1.16 o
   7  -5  10        6.11        8.56      1.07 o
   8  -5  10        7.05        8.35      2.26 o
  -6  -4  10        0.15        0.23      1.10 o
  -5  -4  10        0.22       -0.75      0.75 o
  -4  -4  10        3.44        5.10      0.97 o
  -3  -4  10        0.55       -0.02      0.44 o
  -2  -4  10        0.36       -0.21      0.54 o
  -1  -4  10        0.09       -0.44      0.44 o
   0  -4  10        0.83        1.96      0.61 o
   1  -4  10        4.24        3.04      0.65 o
   2  -4  10        0.29        0.27      0.51 o
   3  -4  10        0.00       -0.39      0.51 o
   4  -4  10        0.89        0.64      0.57 o
   5  -4  10        7.14        9.24      0.96 o
   6  -4  10       18.86       14.70      1.18 o
   7  -4  10       27.54       26.71      1.53 o
   8  -4  10       12.31       11.45      1.20 o
   9  -4  10        0.06        0.87      1.01 o
  -6  -3  10        0.60        0.54      1.01 o
  -5  -3  10        1.56        3.17      1.40 o
  -4  -3  10        0.52        1.26      0.74 o
  -3  -3  10        0.07       -0.47      0.47 o
  -2  -3  10        2.46        2.16      0.56 o
  -1  -3  10        1.69        2.14      0.59 o
   0  -3  10        1.58        2.06      0.57 o
   1  -3  10        7.97        8.87      0.82 o
   2  -3  10        1.71        1.04      0.49 o
   3  -3  10        0.31        0.09      0.65 o
   4  -3  10        3.78        4.32      1.16 o
   5  -3  10       12.70       10.58      1.41 o
   6  -3  10       14.43       12.46      1.07 o
   7  -3  10        2.45        1.94      0.72 o
   8  -3  10        3.64        3.23      1.55 o
   9  -3  10        5.65        5.28      1.17 o
  -5  -2  10        1.00        0.68      0.87 o
  -4  -2  10        0.00       -0.72      0.83 o
  -3  -2  10        6.60        6.03      0.92 o
  -2  -2  10        1.53        0.65      0.41 o
  -1  -2  10        7.40        8.16      0.79 o
   0  -2  10        1.12        1.04      0.49 o
   1  -2  10        0.81        1.18      0.45 o
   2  -2  10        0.50        0.71      0.44 o
   3  -2  10       28.57       25.27      1.17 o
   4  -2  10        4.08        3.41      0.64 o
   5  -2  10        0.09       -0.44      0.44 o
   6  -2  10        2.02        1.04      0.64 o
   7  -2  10       19.83       19.25      1.41 o
   8  -2  10        0.48       -0.07      0.65 o
   9  -2  10        0.30        0.08      0.70 o
  10  -2  10        8.39       11.80      1.28 o
  -5  -1  10        1.07        1.58      1.01 o
  -4  -1  10        0.58        0.50      0.91 o
  -3  -1  10        2.22        2.82      1.45 o
  -2  -1  10        7.53        7.35      0.91 o
  -1  -1  10       11.04       12.22      0.89 o
   0  -1  10       11.32       12.23      0.77 o
   1  -1  10        3.87        2.31      0.52 o
   2  -1  10      143.32      154.53      2.54 o
   3  -1  10       64.66       62.47      1.51 o
   4  -1  10        9.54       10.14      0.74 o
   5  -1  10        0.12       -0.08      0.41 o
   6  -1  10        1.34        1.25      0.58 o
   7  -1  10        7.10        7.20      1.04 o
   8  -1  10        0.10       -0.58      0.58 o
   9  -1  10        1.54        0.48      1.12 o
  10  -1  10        4.54        4.73      0.96 o
  -5   0  10        0.37        1.90      0.92 o
  -4   0  10        0.89        1.37      0.91 o
  -3   0  10        0.02        0.47      0.72 o
  -2   0  10        1.71        1.01      0.58 o
  -1   0  10        1.45        1.61      0.51 o
   0   0  10        3.39        2.82      0.70 o
   1   0  10       24.64       28.89      0.99 o
   2   0  10        5.22        5.08      0.57 o
   3   0  10      403.06      397.64      5.80 o
   4   0  10        2.56        1.76      0.60 o
   5   0  10        6.98        6.79      0.65 o
   6   0  10        7.31        8.67      1.08 o
   7   0  10       34.13       33.53      1.91 o
   8   0  10        0.19       -0.59      0.63 o
   9   0  10        2.09        1.56      0.83 o
  10   0  10        2.79        3.56      1.23 o
  11   0  10        0.63        0.85      1.37 o
  -5   1  10        0.00        0.51      2.61 o
  -4   1  10        0.04        0.76      0.79 o
  -3   1  10        1.78        0.45      0.57 o
  -2   1  10        1.77        1.35      0.58 o
  -1   1  10        1.06        1.08      0.53 o
   0   1  10        0.15        0.57      0.49 o
   1   1  10       20.34       24.04      0.91 o
   2   1  10        1.40        1.54      0.56 o
   3   1  10        0.79        0.04      0.32 o
   4   1  10       30.55       32.37      1.05 o
   5   1  10        2.31        2.61      0.50 o
   6   1  10        6.02        5.25      0.61 o
   7   1  10       19.57       17.70      1.11 o
   8   1  10        2.39        1.93      0.67 o
   9   1  10        1.46        1.54      0.66 o
  10   1  10        0.37        0.42      0.67 o
  11   1  10        1.56        1.16      0.80 o
  -4   2  10        0.73        1.09      1.04 o
  -3   2  10        4.25        5.18      0.91 o
  -2   2  10        1.12        0.82      1.03 o
  -1   2  10        0.38        0.02      0.47 o
   0   2  10        0.40        0.67      0.41 o
   1   2  10        0.24        0.07      0.35 o
   2   2  10        0.21        1.04      0.41 o
   3   2  10       29.33       30.83      0.95 o
   4   2  10        1.69        0.94      0.38 o
   5   2  10       72.97       72.39      2.84 o
   6   2  10       32.82       37.39      1.17 o
   7   2  10        8.38        8.92      0.73 o
   8   2  10        0.23        0.20      0.48 o
   9   2  10        0.26       -0.40      0.59 o
  10   2  10        2.13        4.06      0.84 o
  11   2  10        6.25        8.99      1.26 o
  12   2  10        0.08       -0.78      0.83 o
  -4   3  10        3.09        3.29      0.88 o
  -3   3  10        0.00        0.01      0.65 o
  -2   3  10       80.63       83.90      3.05 o
  -1   3  10        4.67        4.47      0.83 o
   0   3  10        0.14        0.15      0.43 o
   1   3  10        3.93        5.12      0.56 o
   2   3  10       14.36       14.48      0.80 o
   3   3  10       37.73       34.15      1.13 o
   4   3  10        0.04        0.48      0.36 o
   5   3  10       12.55       11.44      0.67 o
   6   3  10       20.10       19.84      0.84 o
   7   3  10       49.89       43.48      1.22 o
   8   3  10       15.35       17.65      1.07 o
   9   3  10        0.34        0.12      0.63 o
  10   3  10        1.94        0.90      0.73 o
  11   3  10        2.38        1.96      0.90 o
  12   3  10        0.06       -0.18      0.83 o
  -3   4  10        7.68        8.66      1.06 o
  -2   4  10        0.63        0.51      0.62 o
  -1   4  10      160.48      159.28      3.05 o
   0   4  10        0.08        0.75      0.40 o
   1   4  10        5.21        4.60      0.53 o
   2   4  10        7.55        7.67      0.61 o
   3   4  10       32.52       32.41      1.04 o
   4   4  10        0.23        0.38      0.36 o
   5   4  10        4.25        5.23      0.70 o
   6   4  10        4.89        4.66      0.54 o
   7   4  10        5.91        4.75      0.67 o
   8   4  10        2.01        1.89      0.54 o
   9   4  10        5.30        5.62      1.11 o
  10   4  10        5.10        6.96      1.80 o
  11   4  10       20.24       18.86      1.91 o
  12   4  10        0.68        1.27      1.10 o
  -3   5  10        1.09        0.98      0.69 o
  -2   5  10        0.06       -0.19      0.69 o
  -1   5  10        0.75        1.17      0.49 o
   0   5  10        7.84        6.42      0.69 o
   1   5  10        3.80        5.89      0.57 o
   2   5  10       13.12       13.99      1.00 o
   3   5  10       16.19       13.96      0.72 o
   4   5  10        2.62        1.29      0.38 o
   5   5  10       16.31       18.39      0.79 o
   6   5  10       30.99       26.50      0.96 o
   7   5  10        2.09        2.04      0.44 o
   8   5  10        1.65        1.84      0.64 o
   9   5  10        0.63        0.01      0.43 o
  10   5  10       18.29       13.73      2.71 o
  11   5  10        3.29        2.39      1.01 o
  12   5  10        2.67        3.08      1.25 o
  -2   6  10        1.40        1.69      0.65 o
  -1   6  10        0.12        0.38      0.44 o
   0   6  10        3.47        4.30      0.57 o
   1   6  10       33.15       30.58      1.01 o
   2   6  10       16.12       16.60      0.73 o
   3   6  10        0.08        0.40      0.35 o
   4   6  10       20.35       21.18      0.91 o
   5   6  10        4.43        4.78      0.49 o
   6   6  10        4.11        4.44      0.51 o
   7   6  10        2.13        2.04      0.59 o
   8   6  10        2.02        1.56      0.49 o
   9   6  10       21.51       23.87      1.45 o
  10   6  10        0.49        0.81      0.52 o
  11   6  10        3.10        4.01      1.84 o
  12   6  10        1.68        1.03      1.40 o
  -1   7  10        0.26        0.05      0.51 o
   0   7  10        2.37        1.52      0.46 o
   1   7  10        4.04        1.41      0.39 o
   2   7  10        2.27        2.51      0.40 o
   3   7  10        3.51        3.33      0.41 o
   4   7  10        2.85        1.94      0.38 o
   5   7  10        0.88        1.65      0.36 o
   6   7  10        0.73        0.11      0.32 o
   7   7  10       11.35        9.13      0.66 o
   8   7  10        0.12       -0.15      0.36 o
   9   7  10       10.29        9.89      0.84 o
  10   7  10        0.00        0.10      0.48 o
  11   7  10        1.19        2.07      1.84 o
  12   7  10        0.16        0.74      0.89 o
   0   8  10        0.27        0.21      0.44 o
   1   8  10        0.70        1.23      0.47 o
   2   8  10        1.51        0.78      0.57 o
   3   8  10       10.72       10.93      0.96 o
   4   8  10       11.86       11.88      0.75 o
   5   8  10       15.85       17.91      0.78 o
   6   8  10        5.95        7.37      0.54 o
   7   8  10       22.05       19.64      0.83 o
   8   8  10        0.06        0.21      0.40 o
   9   8  10        4.39        4.15      0.64 o
  10   8  10        7.70        7.01      1.07 o
  11   8  10        9.32       12.03      1.04 o
  12   8  10        2.23        2.35      1.72 o
   1   9  10        1.32        1.35      0.53 o
   2   9  10        6.67        6.21      0.68 o
   3   9  10        3.11        3.67      0.73 o
   4   9  10       13.78       13.77      0.82 o
   5   9  10       10.94       11.87      0.68 o
   6   9  10        9.27        7.90      0.54 o
   7   9  10        4.70        6.17      0.54 o
   8   9  10        3.63        1.91      0.45 o
   9   9  10        0.15        0.83      0.47 o
  10   9  10        7.16        5.88      0.76 o
  11   9  10        4.00        4.09      0.81 o
  12   9  10        1.74        3.04      0.81 o
   2  10  10        0.00        0.08      0.39 o
   3  10  10        0.01        0.02      0.37 o
   4  10  10        3.82        4.79      0.52 o
   5  10  10       18.66       21.01      0.98 o
   6  10  10        2.88        2.15      0.46 o
   7  10  10        0.08        0.97      0.44 o
   8  10  10       12.12       13.42      0.90 o
   9  10  10        2.17        3.83      0.56 o
  10  10  10        2.10        1.00      0.72 o
  11  10  10        0.22        0.92      0.91 o
   5  11  10        4.39        4.91      0.48 o
   6  11  10        1.56        1.05      0.46 o
   7  11  10        0.72        0.73      0.56 o
   8  11  10        1.87        1.18      0.76 o
   9  11  10        6.23        6.79      0.81 o
  10  11  10        0.91        1.17      0.60 o
   5  12  10        4.83        6.39      2.56 o
   6  12  10        1.15        1.04      0.39 o
   7  12  10        8.29        9.57      1.06 o
   8  12  10       15.70       18.25      1.14 o
   9  12  10        0.33        0.36      0.51 o
  -2  -9  11        0.02       -0.50      0.83 o
  -1  -9  11        0.67        1.10      0.91 o
   0  -9  11        0.01        0.77      1.53 o
   1  -9  11        0.35        0.06      0.76 o
   2  -9  11        0.43        2.33      1.46 o
   3  -9  11        6.18        4.46      1.67 o
  -3  -8  11        0.00       -0.22      0.66 o
  -2  -8  11        0.07        0.75      0.71 o
  -1  -8  11        0.65        0.94      0.75 o
   0  -8  11        0.97       -0.01      0.70 o
   1  -8  11        2.66        3.33      1.49 o
   2  -8  11        1.22        0.71      0.79 o
   3  -8  11        0.06        0.15      0.78 o
   4  -8  11        1.93        1.11      0.93 o
  -4  -7  11        0.20        1.21      0.61 o
  -3  -7  11        0.13        1.18      0.71 o
  -2  -7  11        1.04        0.07      0.71 o
  -1  -7  11        0.13        0.41      0.66 o
   0  -7  11        0.19        0.37      0.62 o
   1  -7  11        0.85        0.63      0.67 o
   2  -7  11        1.57        1.59      0.71 o
   3  -7  11        0.02        0.04      0.67 o
   4  -7  11        0.19        0.55      0.77 o
   5  -7  11        0.11        1.56      0.90 o
   6  -7  11        0.05       -0.87      0.87 o
  -4  -6  11        0.00       -0.23      0.58 o
  -3  -6  11        0.02       -0.62      0.62 o
  -2  -6  11        3.46        2.54      0.90 o
  -1  -6  11        0.00       -0.03      0.61 o
   0  -6  11        4.39        5.63      0.88 o
   1  -6  11        0.22        0.10      0.62 o
   2  -6  11        1.80        1.35      1.05 o
   3  -6  11        0.15        0.07      0.64 o
   4  -6  11        9.04        7.46      1.00 o
   5  -6  11        1.94        0.63      0.71 o
   6  -6  11        0.60       -0.71      0.81 o
   7  -6  11        1.69        3.46      1.03 o
  -5  -5  11        0.03       -0.96      0.96 o
  -4  -5  11        0.39        0.32      0.81 o
  -3  -5  11        0.14       -0.46      0.46 o
  -2  -5  11        0.06        0.49      0.64 o
  -1  -5  11       10.49       11.38      1.37 o
   0  -5  11        1.62        1.41      0.62 o
   1  -5  11        0.00       -0.36      0.52 o
   2  -5  11        0.00        0.32      0.60 o
   3  -5  11       29.34       30.58      1.56 o
   4  -5  11        5.76        5.47      1.33 o
   5  -5  11        2.26        1.44      0.72 o
   6  -5  11        0.54        0.35      0.71 o
   7  -5  11       12.64       15.36      1.43 o
   8  -5  11        0.41        0.63      0.92 o
  -5  -4  11        0.02       -0.33      1.23 o
  -4  -4  11        0.62        0.36      0.84 o
  -3  -4  11        0.92        2.11      0.73 o
  -2  -4  11        1.23        0.14      0.58 o
  -1  -4  11        2.55        2.71      0.68 o
   0  -4  11        2.11        2.15      0.64 o
   1  -4  11        0.45        0.95      0.58 o
   2  -4  11        0.08       -0.54      0.69 o
   3  -4  11        2.58        2.08      0.66 o
   4  -4  11       33.86       30.38      1.47 o
   5  -4  11        2.16        2.27      0.69 o
   6  -4  11        1.83        1.81      0.89 o
   7  -4  11        0.02       -0.08      0.72 o
   8  -4  11       22.41       29.84      1.71 o
  -5  -3  11        0.67        2.24      1.20 o
  -4  -3  11        0.18        0.23      0.98 o
  -3  -3  11        0.01       -0.19      0.56 o
  -2  -3  11        1.17        1.62      0.76 o
  -1  -3  11        1.33        1.59      0.67 o
   0  -3  11        4.10        3.25      0.70 o
   1  -3  11        2.36        2.43      0.61 o
   2  -3  11        1.23        1.82      0.69 o
   3  -3  11        3.59        4.73      0.71 o
   4  -3  11        0.40        0.15      0.52 o
   5  -3  11        2.58        2.49      0.70 o
   6  -3  11        0.15       -0.59      0.59 o
   7  -3  11        0.32        0.94      0.66 o
   8  -3  11        0.07       -0.11      0.72 o
   9  -3  11       17.13       17.65      1.46 o
  -4  -2  11        1.32        1.20      0.94 o
  -3  -2  11        0.13        0.19      1.03 o
  -2  -2  11        1.56        0.97      0.72 o
  -1  -2  11       10.76       10.50      1.06 o
   0  -2  11        0.40       -0.32      0.55 o
   1  -2  11        0.66        0.73      0.52 o
   2  -2  11       13.21       11.70      0.95 o
   3  -2  11        0.57        0.16      0.47 o
   4  -2  11        0.00        0.04      0.50 o
   5  -2  11        0.48        0.81      0.57 o
   6  -2  11        6.90        7.12      1.10 o
   7  -2  11        0.57       -0.56      0.56 o
   8  -2  11        0.48       -0.62      0.62 o
   9  -2  11        0.05       -0.44      0.68 o
  10  -2  11        0.63        0.73      0.87 o
  -4  -1  11        0.04        1.29      1.37 o
  -3  -1  11        0.73        0.97      1.68 o
  -2  -1  11        0.14        0.04      0.96 o
  -1  -1  11       36.23       37.21      1.65 o
   0  -1  11        1.46        0.98      0.57 o
   1  -1  11        2.82        2.25      0.52 o
   2  -1  11       12.11       15.47      1.10 o
   3  -1  11       55.03       54.67      1.66 o
   4  -1  11        6.71        6.85      0.79 o
   5  -1  11        0.84        0.15      0.53 o
   6  -1  11        6.44        6.10      0.82 o
   7  -1  11        0.04       -0.50      0.50 o
   8  -1  11        0.80        1.33      0.68 o
   9  -1  11        0.14       -0.25      0.64 o
  10  -1  11        1.00        1.52      0.85 o
  -4   0  11        0.01       -0.85      1.51 o
  -3   0  11        1.68        2.37      1.81 o
  -2   0  11        0.33        0.33      0.68 o
  -1   0  11        2.71        3.79      0.77 o
   0   0  11       10.14        9.11      0.96 o
   1   0  11        0.43       -0.06      0.42 o
   2   0  11       27.18       25.84      1.17 o
   3   0  11        0.50        0.78      0.46 o
   4   0  11      114.75      116.99      2.22 o
   5   0  11       12.88       11.55      0.90 o
   6   0  11        1.04        1.01      0.55 o
   7   0  11        2.57        1.48      0.62 o
   8   0  11        0.02        0.12      0.63 o
   9   0  11        0.29        0.36      0.85 o
  10   0  11        0.00        0.35      0.73 o
  11   0  11        3.67        4.91      1.00 o
  -4   1  11        0.85        0.10      0.81 o
  -3   1  11        0.72       -0.27      0.90 o
  -2   1  11        0.07        0.49      0.56 o
  -1   1  11        2.49        1.96      0.61 o
   0   1  11        1.21        1.62      0.59 o
   1   1  11        2.52        2.74      0.67 o
   2   1  11        0.20        0.01      0.52 o
   3   1  11       13.41       16.03      1.43 o
   4   1  11       21.40       22.83      1.40 o
   5   1  11       42.68       43.53      1.30 o
   6   1  11        2.44        4.13      0.78 o
   7   1  11        0.33        0.18      0.53 o
   8   1  11       10.82       12.39      1.05 o
   9   1  11        9.67       11.21      1.08 o
  10   1  11        0.46        0.14      0.81 o
  11   1  11        2.57        2.10      1.13 o
  -3   2  11        5.30        5.24      0.96 o
  -2   2  11        1.87        0.64      0.69 o
  -1   2  11        0.66        0.13      0.51 o
   0   2  11        0.00       -0.25      0.45 o
   1   2  11        6.27        8.92      1.13 o
   2   2  11        2.39        2.08      0.99 o
   3   2  11        0.20        0.88      0.46 o
   4   2  11        2.96        3.30      0.66 o
   5   2  11        4.84        3.98      0.62 o
   6   2  11        3.76        5.97      0.72 o
   7   2  11        5.23        5.30      0.84 o
   8   2  11        1.64        0.55      0.61 o
   9   2  11        7.02        7.84      1.08 o
  10   2  11        0.14        0.17      0.74 o
  11   2  11        0.00       -0.79      0.79 o
  -3   3  11        1.41        2.51      0.83 o
  -2   3  11        5.05        6.69      0.97 o
  -1   3  11        6.90        8.98      0.96 o
   0   3  11        0.30        0.28      0.68 o
   1   3  11        0.58        0.54      0.40 o
   2   3  11        0.05        0.08      0.37 o
   3   3  11        1.30        1.76      0.46 o
   4   3  11        1.26        0.88      0.41 o
   5   3  11        2.51        2.49      0.60 o
   6   3  11        0.13        0.63      0.54 o
   7   3  11        6.96        7.18      0.88 o
   8   3  11        0.20        0.12      0.60 o
   9   3  11        2.65        4.01      1.04 o
  10   3  11       19.02       18.56      1.85 o
  11   3  11        2.01        1.64      1.23 o
  12   3  11        0.03       -0.03      1.24 o
  -2   4  11        3.56        3.94      1.36 o
  -1   4  11        0.03       -0.41      0.56 o
   0   4  11       18.86       18.52      1.44 o
   1   4  11        0.33        0.92      0.44 o
   2   4  11        3.51        3.36      0.57 o
   3   4  11        3.84        2.85      0.49 o
   4   4  11        4.84        4.48      0.56 o
   5   4  11        4.21        4.56      0.57 o
   6   4  11       11.06       11.00      0.93 o
   7   4  11       41.41       38.12      1.34 o
   8   4  11        0.42        1.23      0.60 o
   9   4  11       33.25       36.01      8.74 o
  10   4  11       19.07       21.94      2.63 o
  11   4  11        5.84        7.55      1.47 o
  12   4  11        0.16        1.76      1.23 o
  -2   5  11        0.45        0.20      0.70 o
  -1   5  11        2.90        2.98      0.69 o
   0   5  11        3.78        1.73      0.63 o
   1   5  11       13.75       14.26      0.83 o
   2   5  11        0.12       -0.27      0.40 o
   3   5  11        2.68        2.29      0.59 o
   4   5  11        8.49        7.28      0.73 o
   5   5  11        1.52        1.38      0.43 o
   6   5  11        1.35        1.35      0.43 o
   7   5  11       22.16       22.16      1.07 o
   8   5  11        0.11        0.34      0.55 o
   9   5  11        0.00       -0.10      0.53 o
  10   5  11       30.46       26.20      1.99 o
  11   5  11        1.53        2.67      1.05 o
  12   5  11        0.00       -0.23      1.46 o
  -1   6  11        0.02        0.17      0.61 o
   0   6  11        0.07        0.09      0.47 o
   1   6  11        0.02       -0.03      0.36 o
   2   6  11        0.25        0.27      0.34 o
   3   6  11        1.48        2.02      0.42 o
   4   6  11        1.64        0.82      0.36 o
   5   6  11       40.29       36.65      1.37 o
   6   6  11        1.37        0.66      0.38 o
   7   6  11        2.41        2.13      0.49 o
   8   6  11       21.39       18.85      1.05 o
   9   6  11        0.51        0.58      0.49 o
  10   6  11        1.19        1.80      1.58 o
  11   6  11        0.06       -0.20      0.74 o
  12   6  11        0.13       -0.46      1.08 o
   0   7  11        0.05       -0.35      0.70 o
   1   7  11        3.81        6.80      0.61 o
   2   7  11        1.01        2.93      0.70 o
   3   7  11        0.01       -0.37      0.37 o
   4   7  11       13.82       16.35      0.88 o
   5   7  11        8.83        8.60      0.63 o
   6   7  11       11.02        8.37      0.63 o
   7   7  11        1.55        1.56      0.43 o
   8   7  11        1.14        1.16      0.49 o
   9   7  11        9.20        8.56      0.84 o
  10   7  11        2.97        2.96      0.96 o
  11   7  11        5.72        5.96      1.64 o
  12   7  11        1.36        2.00      0.95 o
   1   8  11        0.91        1.09      0.49 o
   2   8  11       20.43       20.51      0.99 o
   3   8  11        0.01        0.39      0.38 o
   4   8  11        4.35        2.70      0.74 o
   5   8  11       42.16       43.35      1.19 o
   6   8  11        4.50        5.51      0.62 o
   7   8  11        4.25        4.85      0.55 o
   8   8  11        1.64        0.69      0.61 o
   9   8  11       11.74       12.98      0.95 o
  10   8  11        0.62        0.60      0.50 o
  11   8  11        0.35       -0.05      0.69 o
  12   8  11        1.64        0.37      1.17 o
   2   9  11        0.26        0.78      0.50 o
   3   9  11        0.96        0.87      0.50 o
   4   9  11        1.41        0.87      0.46 o
   5   9  11        7.68        5.49      0.59 o
   6   9  11        1.82        2.85      0.51 o
   7   9  11       16.24       17.15      0.82 o
   8   9  11        8.26        9.42      0.70 o
   9   9  11        0.44        0.17      0.71 o
  10   9  11        0.58        0.80      0.67 o
  11   9  11        1.23        0.81      0.57 o
   3  10  11        2.19        1.85      0.51 o
   4  10  11        7.77        8.34      0.83 o
   5  10  11       10.56       12.38      0.88 o
   6  10  11        5.14        5.38      0.58 o
   7  10  11        0.37        0.79      0.45 o
   8  10  11        0.85        1.78      0.45 o
   9  10  11        3.99        4.26      0.68 o
  10  10  11        5.12        7.62      0.84 o
  11  10  11        0.09        0.29      0.53 o
   5  11  11        4.78        5.54      0.58 o
   6  11  11        1.30        2.26      0.54 o
   7  11  11       21.22       25.61      1.29 o
   8  11  11        0.28        0.52      0.49 o
   9  11  11        5.52        4.94      1.34 o
  -2  -8  12        0.10       -0.05      0.73 o
  -1  -8  12        0.26       -0.62      0.68 o
   0  -8  12        0.60        0.87      0.76 o
   1  -8  12        0.03        0.42      0.88 o
   2  -8  12        0.95        2.19      0.98 o
   3  -8  12        0.79        0.99      0.92 o
  -3  -7  12        1.50        2.16      1.11 o
  -2  -7  12        0.26        0.44      0.72 o
  -1  -7  12        0.25       -0.25      0.69 o
   0  -7  12        0.11        0.00      0.67 o
   1  -7  12        0.34        0.79      0.74 o
   2  -7  12        0.02        0.64      0.74 o
   3  -7  12        0.06       -0.51      0.66 o
   4  -7  12        0.00        1.10      0.87 o
   5  -7  12        0.17       -0.04      1.01 o
  -3  -6  12        1.15        1.82      0.95 o
  -2  -6  12        3.11        2.76      0.81 o
  -1  -6  12        0.61       -0.62      0.70 o
   0  -6  12        0.17        0.74      0.67 o
   1  -6  12        3.70        3.81      0.85 o
   2  -6  12        2.12        3.29      0.82 o
   3  -6  12        1.68        1.53      0.74 o
   4  -6  12        0.50       -0.21      0.82 o
   5  -6  12        2.48        2.19      0.84 o
   6  -6  12        1.57        2.06      1.01 o
  -3  -5  12        2.28        1.43      0.73 o
  -2  -5  12        3.74        3.55      0.91 o
  -1  -5  12        2.00        3.07      0.96 o
   0  -5  12        0.67       -0.03      0.61 o
   1  -5  12        2.34        2.09      0.74 o
   2  -5  12        0.36       -0.44      0.64 o
   3  -5  12        2.79        3.30      0.81 o
   4  -5  12        0.00       -0.29      0.65 o
   5  -5  12        0.04        0.48      0.70 o
   6  -5  12        2.29        2.14      1.12 o
   7  -5  12        0.45        0.69      0.84 o
  -3  -4  12        0.83        2.12      0.92 o
  -2  -4  12        0.81        0.65      0.70 o
  -1  -4  12        0.75        1.39      0.76 o
   0  -4  12        0.36        0.57      0.58 o
   1  -4  12        1.21        0.80      0.63 o
   2  -4  12        0.99        1.27      0.64 o
   3  -4  12        3.19        3.97      0.79 o
   4  -4  12        1.41        2.09      0.72 o
   5  -4  12       11.81       11.90      1.45 o
   6  -4  12        0.09        0.26      0.67 o
   7  -4  12        0.55        1.11      0.78 o
   8  -4  12        0.00        0.08      0.83 o
  -3  -3  12        0.39       -0.76      0.84 o
  -2  -3  12        1.15        0.36      0.80 o
  -1  -3  12        0.48        2.23      0.80 o
   0  -3  12        4.82        5.04      1.00 o
   1  -3  12        3.39        3.24      0.74 o
   2  -3  12        0.14       -0.18      0.55 o
   3  -3  12        0.24        0.50      0.56 o
   4  -3  12        0.03        0.32      0.75 o
   5  -3  12        0.00        0.69      0.64 o
   6  -3  12        3.22        3.20      0.79 o
   7  -3  12        0.78        1.20      0.71 o
   8  -3  12        5.72        6.45      1.08 o
   9  -3  12        4.89        6.74      1.71 o
  -3  -2  12        3.50        2.13      1.10 o
  -2  -2  12        3.63        3.23      1.11 o
  -1  -2  12        0.37        0.27      0.89 o
   0  -2  12        0.13        0.24      0.64 o
   1  -2  12       12.51       13.25      1.21 o
   2  -2  12        9.49       10.82      0.96 o
   3  -2  12        0.09       -0.37      0.49 o
   4  -2  12        0.70       -0.37      0.51 o
   5  -2  12        0.02        0.98      0.60 o
   6  -2  12        0.19        0.28      0.62 o
   7  -2  12        0.23        0.72      0.64 o
   8  -2  12        1.88        1.68      0.85 o
   9  -2  12        0.97       -0.02      1.14 o
  -3  -1  12        0.59        0.21      1.15 o
  -2  -1  12        0.11        0.50      0.81 o
  -1  -1  12        0.37        1.06      0.81 o
   0  -1  12        0.11       -0.16      0.81 o
   1  -1  12       10.16       14.88      1.75 o
   2  -1  12       26.41       30.14      1.58 o
   3  -1  12       18.34       18.34      1.40 o
   4  -1  12        0.49        0.47      0.96 o
   5  -1  12        3.62        5.19      0.75 o
   6  -1  12        7.16        8.16      0.92 o
   7  -1  12        0.16        0.61      0.61 o
   8  -1  12        0.10       -0.58      0.58 o
   9  -1  12        0.12        0.83      0.78 o
  10  -1  12        3.68        3.99      0.99 o
  -3   0  12        0.71        0.60      0.88 o
  -2   0  12        0.85       -0.70      0.70 o
  -1   0  12        0.71        1.83      0.91 o
   0   0  12        0.07        0.61      0.59 o
   1   0  12        6.66        6.62      0.93 o
   2   0  12        3.54        2.72      0.73 o
   3   0  12        0.55        0.60      0.56 o
   4   0  12        0.77        1.13      0.68 o
   5   0  12        1.49        2.55      0.74 o
   6   0  12        0.16        0.58      0.55 o
   7   0  12        7.70        9.17      0.96 o
   8   0  12        0.13        0.33      0.67 o
   9   0  12        0.23        0.58      0.81 o
  10   0  12        5.90        4.98      1.16 o
  -3   1  12        0.90        0.62      0.80 o
  -2   1  12        0.02        0.33      0.73 o
  -1   1  12        0.14        0.12      0.55 o
   0   1  12        0.09        0.20      0.54 o
   1   1  12        0.01        0.00      1.01 o
   2   1  12        1.66        1.34      0.63 o
   3   1  12        0.34        0.42      0.53 o
   4   1  12        4.03        1.78      0.75 o
   5   1  12       27.03       26.88      1.31 o
   6   1  12        8.85        8.43      1.02 o
   7   1  12        1.14        1.41      0.67 o
   8   1  12        1.81        1.86      0.77 o
   9   1  12        2.10        1.44      0.82 o
  10   1  12        4.39        5.46      1.11 o
  11   1  12        0.26       -0.10      1.00 o
  -2   2  12        2.65        2.72      0.79 o
  -1   2  12        0.51        1.09      0.63 o
   0   2  12        0.00        0.27      0.58 o
   1   2  12        0.47        0.25      0.51 o
   2   2  12        0.45        0.36      0.50 o
   3   2  12        0.86        0.33      0.50 o
   4   2  12        0.30        0.72      0.53 o
   5   2  12        0.47       -0.55      0.55 o
   6   2  12       11.00        8.52      1.32 o
   7   2  12        3.71        5.44      2.40 o
   8   2  12        1.48        0.43      0.64 o
   9   2  12        1.06        2.00      0.80 o
  10   2  12        5.15        5.68      1.54 o
  11   2  12        0.07       -0.54      1.53 o
  -2   3  12        4.95        5.08      0.92 o
  -1   3  12        5.93        6.30      0.93 o
   0   3  12        1.36        1.83      0.69 o
   1   3  12        0.01        0.06      0.65 o
   2   3  12       12.73       11.40      1.25 o
   3   3  12        0.85        0.68      0.52 o
   4   3  12        0.08       -0.11      0.43 o
   5   3  12        1.80        2.02      0.81 o
   6   3  12       29.03       27.18      1.81 o
   7   3  12        2.14        2.18      0.67 o
   8   3  12        0.47       -0.59      1.20 o
   9   3  12        5.35        4.82      1.20 o
  10   3  12        0.38        0.66      0.94 o
  11   3  12        5.16        8.67      2.31 o
  -1   4  12        0.09       -0.34      0.56 o
   0   4  12        0.87        1.02      0.57 o
   1   4  12        6.25        5.45      0.90 o
   2   4  12        2.65        1.52      0.57 o
   3   4  12       14.16       17.01      0.95 o
   4   4  12        0.26        0.02      0.38 o
   5   4  12        2.19        2.49      0.60 o
   6   4  12        7.30        5.07      0.90 o
   7   4  12        2.94        4.20      1.17 o
   8   4  12        1.50        1.53      0.66 o
   9   4  12        5.31        5.49      1.38 o
  10   4  12        4.34        4.06      1.18 o
  11   4  12        0.20        1.07      0.96 o
  -1   5  12        0.13       -0.37      0.54 o
   0   5  12        0.80        1.35      1.07 o
   1   5  12       10.91       12.54      1.46 o
   2   5  12        0.12        0.67      0.39 o
   3   5  12        2.00        2.55      0.51 o
   4   5  12       16.21       16.53      0.90 o
   5   5  12        0.84        1.09      0.47 o
   6   5  12        6.92        5.78      1.10 o
   7   5  12        2.56        2.79      0.63 o
   8   5  12        6.44        6.93      0.93 o
   9   5  12        4.94        5.25      0.85 o
  10   5  12        2.78        3.13      1.04 o
  11   5  12        1.82        1.84      0.96 o
   0   6  12        1.80        2.97      0.68 o
   1   6  12        9.31        8.83      0.97 o
   2   6  12        2.21        4.30      0.58 o
   3   6  12        0.59        1.04      0.41 o
   4   6  12        1.94        1.63      0.46 o
   5   6  12        0.00       -0.35      0.35 o
   6   6  12        0.31        0.42      0.42 o
   7   6  12        1.49        1.34      0.48 o
   8   6  12        0.16        0.30      0.48 o
   9   6  12        0.01       -0.08      0.87 o
  10   6  12        4.65        5.16      1.79 o
  11   6  12        0.57        0.79      0.87 o
   1   7  12        3.03        2.03      0.62 o
   2   7  12        0.10        0.71      0.53 o
   3   7  12        8.50        8.49      0.69 o
   4   7  12        3.56        3.36      0.50 o
   5   7  12        0.29        0.70      0.38 o
   6   7  12        0.00        0.41      0.41 o
   7   7  12        4.86        4.70      0.58 o
   8   7  12        4.10        4.88      0.80 o
   9   7  12        0.00        0.31      0.62 o
  10   7  12        1.01        1.26      0.67 o
  11   7  12        1.29        1.84      0.90 o
   2   8  12        2.62        1.92      0.60 o
   3   8  12        4.76        7.46      0.77 o
   4   8  12        3.42        3.51      0.60 o
   5   8  12        3.16        4.44      0.54 o
   6   8  12        2.31        2.74      0.70 o
   7   8  12       12.26       12.49      0.78 o
   8   8  12        0.14       -0.08      0.45 o
   9   8  12        0.97        1.71      0.58 o
  10   8  12        0.10        0.72      0.60 o
  11   8  12        0.05       -0.02      0.91 o
   3   9  12        1.13        1.40      0.57 o
   4   9  12       24.80       26.43      1.37 o
   5   9  12        0.99        0.66      0.45 o
   6   9  12        6.51        4.74      0.66 o
   7   9  12        1.59        2.46      0.49 o
   8   9  12        8.00       10.70      0.77 o
   9   9  12        3.85        5.73      0.75 o
  10   9  12        0.64        1.50      0.70 o
   5  10  12        0.19        0.90      0.52 o
   6  10  12        0.03        0.39      0.58 o
   7  10  12        0.82        0.73      0.57 o
   8  10  12       14.23       15.46      0.99 o
   9  10  12        4.90        4.19      0.69 o
   0  -7  13        0.73        1.56      0.83 o
   1  -7  13        0.47        0.29      0.74 o
   2  -7  13        0.75       -0.21      0.71 o
   3  -7  13        0.04        0.12      0.93 o
  -1  -6  13        0.08        0.25      0.95 o
   0  -6  13        0.54        2.42      0.94 o
   1  -6  13        0.23        0.77      0.71 o
   2  -6  13        0.52        0.09      0.72 o
   3  -6  13        0.66        0.67      0.73 o
   4  -6  13        0.00       -0.65      0.65 o
   5  -6  13        0.10        1.43      0.86 o
  -2  -5  13        0.12       -0.19      0.86 o
  -1  -5  13        0.51        0.22      1.31 o
   0  -5  13        0.84       -0.33      0.63 o
   1  -5  13        0.80       -0.64      0.64 o
   2  -5  13        0.30        0.43      0.69 o
   3  -5  13        1.90        0.72      0.67 o
   4  -5  13        2.12        2.36      0.80 o
   5  -5  13        0.44        2.02      0.80 o
   6  -5  13        0.68        1.55      0.83 o
  -2  -4  13        0.91        2.62      1.19 o
  -1  -4  13        0.08       -0.74      0.74 o
   0  -4  13        1.70        2.63      0.93 o
   1  -4  13        0.95        1.72      0.72 o
   2  -4  13        0.01        0.39      0.64 o
   3  -4  13        0.01       -0.58      0.63 o
   4  -4  13        0.30       -0.48      0.58 o
   5  -4  13        0.45        1.23      0.74 o
   6  -4  13        5.44        8.49      1.08 o
   7  -4  13        0.14        1.31      0.80 o
  -2  -3  13        0.02        0.17      0.99 o
  -1  -3  13        2.65        4.27      1.34 o
   0  -3  13        0.45        0.62      0.77 o
   1  -3  13        0.00       -0.22      0.71 o
   2  -3  13        2.04        0.94      1.11 o
   3  -3  13        0.01        0.23      0.59 o
   4  -3  13        1.91        2.07      0.72 o
   5  -3  13        0.00       -0.66      0.81 o
   6  -3  13        2.92        3.58      0.82 o
   7  -3  13        0.98        0.92      0.74 o
   8  -3  13        0.67       -0.26      1.00 o
  -2  -2  13        0.31        0.86      0.90 o
  -1  -2  13        0.27        0.39      0.88 o
   0  -2  13        3.20        0.58      0.90 o
   1  -2  13        4.29        6.97      1.08 o
   2  -2  13        4.40        5.34      0.94 o
   3  -2  13        0.32       -0.19      0.74 o
   4  -2  13        4.22        1.33      0.74 o
   5  -2  13        1.25        1.25      0.63 o
   6  -2  13        0.05        0.11      0.59 o
   7  -2  13        0.88        1.53      0.74 o
   8  -2  13        1.13        0.45      0.76 o
   9  -2  13        0.00        0.46      0.91 o
  -2  -1  13        0.32        0.78      0.89 o
  -1  -1  13        0.03        0.27      0.90 o
   0  -1  13        0.22        0.56      0.84 o
   1  -1  13        7.09        6.44      1.25 o
   2  -1  13        0.04        1.08      1.68 o
   3  -1  13       35.10       35.72      3.54 o
   4  -1  13        5.49        5.15      0.95 o
   5  -1  13        1.73        0.31      0.69 o
   6  -1  13        0.12       -0.30      0.70 o
   7  -1  13        4.02        4.02      1.02 o
   8  -1  13        0.92       -0.95      1.18 o
   9  -1  13        0.08       -0.27      0.79 o
  -2   0  13        0.04       -0.04      0.83 o
  -1   0  13        1.03        0.47      1.23 o
   0   0  13        0.19       -0.35      1.26 o
   1   0  13        4.05        4.91      1.08 o
   2   0  13        4.46        3.92      1.03 o
   3   0  13        0.96        0.18      0.85 o
   4   0  13       47.45       45.18      2.36 o
   5   0  13        0.01       -0.33      0.60 o
   6   0  13        0.04        0.16      0.63 o
   7   0  13        0.00       -0.09      0.92 o
   8   0  13       14.82       14.41      1.46 o
   9   0  13        0.38       -0.02      0.95 o
  10   0  13        0.46        1.43      0.92 o
  -2   1  13        0.03       -0.73      0.73 o
  -1   1  13        0.10        0.73      0.78 o
   0   1  13        0.09       -0.03      0.78 o
   1   1  13        1.28        1.38      0.76 o
   2   1  13        0.06        1.26      0.63 o
   3   1  13        0.45       -0.23      0.57 o
   4   1  13        0.00        0.60      0.59 o
   5   1  13        1.14        0.29      0.75 o
   6   1  13        0.04       -0.75      0.75 o
   7   1  13        3.65        2.93      1.03 o
   8   1  13        0.02       -0.50      0.96 o
   9   1  13        1.06        1.20      1.10 o
  10   1  13        0.28       -0.98      1.21 o
  -1   2  13        2.57        2.78      2.19 o
   0   2  13        0.33        0.41      0.61 o
   1   2  13        0.04       -0.53      0.56 o
   2   2  13        0.59       -0.09      1.28 o
   3   2  13        2.01        2.73      0.73 o
   4   2  13        2.08        2.58      0.69 o
   5   2  13        0.19        1.33      0.63 o
   6   2  13        0.85        1.24      0.79 o
   7   2  13        0.02       -0.22      0.71 o
   8   2  13        3.17        3.18      1.05 o
   9   2  13        3.05        1.64      1.41 o
  10   2  13        0.18        0.35      1.08 o
  -1   3  13        9.00       10.11      1.17 o
   0   3  13        3.52        2.40      0.74 o
   1   3  13        0.38        1.30      0.63 o
   2   3  13        2.01        1.65      0.65 o
   3   3  13       12.48       10.50      1.03 o
   4   3  13        0.48        0.26      0.56 o
   5   3  13        0.83        1.03      0.57 o
   6   3  13        0.28        0.00      0.57 o
   7   3  13        0.90        0.12      0.86 o
   8   3  13        0.66       -0.72      0.72 o
   9   3  13        0.21       -0.80      0.80 o
  10   3  13        0.03       -0.31      0.94 o
  11   3  13        0.06       -0.83      0.83 o
   0   4  13        8.24        6.87      0.98 o
   1   4  13        0.42        1.12      0.62 o
   2   4  13        1.40        1.40      0.59 o
   3   4  13        1.75        1.45      0.61 o
   4   4  13        5.89        3.43      0.76 o
   5   4  13        1.65        1.38      0.62 o
   6   4  13        1.02        1.60      0.62 o
   7   4  13        3.44        3.82      0.80 o
   8   4  13        4.51        4.12      0.82 o
   9   4  13        1.15        0.77      0.81 o
  10   4  13        0.01        1.06      0.91 o
  11   4  13        0.43        0.29      0.96 o
   1   5  13        0.01        1.27      0.65 o
   2   5  13        0.05        0.58      0.58 o
   3   5  13        4.47        4.40      0.82 o
   4   5  13        1.92        1.31      0.61 o
   5   5  13        0.02        0.62      0.94 o
   6   5  13        0.49        0.52      0.52 o
   7   5  13       11.63       10.51      1.04 o
   8   5  13        4.96        8.14      1.00 o
   9   5  13        4.06        4.42      1.09 o
  10   5  13        0.00       -0.40      0.72 o
  11   5  13        1.60        1.42      0.98 o
   1   6  13        0.16        1.17      0.67 o
   2   6  13        0.65        1.54      0.56 o
   3   6  13        0.02        0.00      0.39 o
   4   6  13        0.44        1.03      0.52 o
   5   6  13        1.03        1.29      0.54 o
   6   6  13        0.89        1.58      0.57 o
   7   6  13        0.00        0.80      0.55 o
   8   6  13        1.68        1.24      0.85 o
   9   6  13        3.64        3.97      0.84 o
  10   6  13       11.71       14.60      2.70 o
  11   6  13        1.62        2.24      1.02 o
   2   7  13        1.69        4.25      1.18 o
   3   7  13        0.84        0.56      0.44 o
   4   7  13        0.07        0.59      0.41 o
   5   7  13        0.77        0.24      0.45 o
   6   7  13        0.13       -0.43      0.43 o
   7   7  13        0.25        0.68      0.53 o
   8   7  13        0.14        1.04      0.55 o
   9   7  13        1.58        2.17      0.73 o
  10   7  13        5.72        5.49      0.94 o
   3   8  13        1.60        2.56      1.15 o
   4   8  13        0.12        0.16      0.52 o
   5   8  13        1.61        1.58      0.59 o
   6   8  13       11.20       12.99      0.87 o
   7   8  13        0.37        0.27      0.56 o
   8   8  13        0.00       -0.47      0.47 o
   9   8  13        1.92        2.37      0.64 o
  10   8  13        0.79        0.56      0.65 o
   5   9  13        4.27        5.46      0.80 o
   6   9  13        0.01        1.07      0.52 o
   7   9  13        3.51        3.39      0.73 o
   8   9  13        2.13        1.48      0.69 o
   9   9  13        1.77        1.53      0.63 o
   0  -5  14        0.26       -0.24      1.02 o
   1  -5  14        0.00       -0.65      0.96 o
   2  -5  14        0.27        0.86      0.84 o
   3  -5  14        0.01       -0.16      0.73 o
   4  -5  14        3.75        3.02      0.89 o
   5  -5  14        1.96       -0.74      1.90 o
   0  -4  14        2.33        0.46      1.05 o
   1  -4  14        0.29        1.32      0.84 o
   2  -4  14        0.61        1.42      0.85 o
   3  -4  14        0.03       -0.51      0.72 o
   4  -4  14        0.05       -1.01      1.04 o
   5  -4  14        2.34        2.85      0.89 o
   6  -4  14        0.08        1.51      1.08 o
  -1  -3  14        0.22        0.26      1.24 o
   0  -3  14        0.16        1.45      1.09 o
   1  -3  14        2.62        2.69      1.13 o
   2  -3  14        0.84        2.00      0.86 o
   3  -3  14        0.40        0.22      0.79 o
   4  -3  14        0.13        0.14      0.89 o
   5  -3  14        0.12        1.24      0.82 o
   6  -3  14        0.71        0.21      0.82 o
   7  -3  14        0.16        0.86      0.81 o
  -1  -2  14        0.27        1.44      1.10 o
   0  -2  14        5.10        5.90      1.32 o
   1  -2  14        3.31        2.39      1.14 o
   2  -2  14        2.87        3.20      1.19 o
   3  -2  14        1.69        1.73      0.88 o
   4  -2  14        2.00        0.82      0.77 o
   5  -2  14        0.72       -0.04      0.73 o
   6  -2  14        1.64        1.36      0.84 o
   7  -2  14        0.05       -0.12      0.77 o
   8  -2  14        0.00       -0.77      0.82 o
  -1  -1  14        0.09       -0.30      0.89 o
   0  -1  14        2.74        1.85      0.91 o
   1  -1  14        0.81        0.79      1.03 o
   2  -1  14        0.60        0.17      0.88 o
   3  -1  14        6.19        7.45      1.38 o
   4  -1  14        6.20        3.93      1.24 o
   5  -1  14        2.16        2.85      2.03 o
   6  -1  14        1.12        1.04      0.78 o
   7  -1  14        1.30        1.73      0.87 o
   8  -1  14        0.23       -0.06      1.17 o
   0   0  14        0.57        1.03      0.89 o
   1   0  14        0.01       -0.27      0.73 o
   2   0  14        0.14        0.13      0.81 o
   3   0  14        5.20        3.97      1.12 o
   4   0  14        1.13        0.52      0.95 o
   5   0  14        7.14        8.20      1.38 o
   6   0  14        1.59        1.09      0.94 o
   7   0  14        0.09       -0.36      0.88 o
   8   0  14        0.01       -0.17      0.98 o
   9   0  14        0.41        1.07      1.08 o
   0   1  14        0.60        1.69      1.17 o
   1   1  14        0.85        0.53      1.28 o
   2   1  14        0.06       -0.22      0.71 o
   3   1  14        0.62       -0.17      2.01 o
   4   1  14        0.61        0.36      0.72 o
   5   1  14        0.90        2.01      0.87 o
   6   1  14        0.11        0.19      0.83 o
   7   1  14        0.05       -0.68      0.68 o
   8   1  14        0.09        0.37      0.92 o
   9   1  14        0.24       -0.12      0.99 o
   0   2  14        0.35        2.25      0.94 o
   1   2  14        0.29        0.04      0.73 o
   2   2  14        2.20        2.73      0.78 o
   3   2  14        0.14       -0.17      0.70 o
   4   2  14        0.23        0.99      0.62 o
   5   2  14        0.73        1.36      0.78 o
   6   2  14        1.42        1.26      0.80 o
   7   2  14        1.28        1.27      0.93 o
   8   2  14        0.01       -0.64      0.80 o
   9   2  14        0.99        0.76      0.98 o
  10   2  14        0.67        2.15      1.17 o
   1   3  14        3.41        1.95      0.76 o
   2   3  14        0.61        1.65      0.68 o
   3   3  14        0.34       -0.17      0.54 o
   4   3  14        0.42        0.61      0.61 o
   5   3  14        0.04       -0.35      0.57 o
   6   3  14        0.84        0.95      0.61 o
   7   3  14        0.08        0.45      0.78 o
   8   3  14        1.03        1.71      1.25 o
   9   3  14        0.29        0.25      0.91 o
  10   3  14        1.92        1.82      1.09 o
   1   4  14        1.44        1.10      0.76 o
   2   4  14        1.62        1.40      0.64 o
   3   4  14        0.45        0.34      0.60 o
   4   4  14        0.10        0.52      0.61 o
   5   4  14        1.16        1.71      0.63 o
   6   4  14        3.20        5.78      0.89 o
   7   4  14        9.55       10.33      1.12 o
   8   4  14        1.31       -0.69      0.69 o
   9   4  14        0.09        0.41      2.03 o
  10   4  14        2.46        2.32      1.09 o
   2   5  14        0.02        0.42      0.76 o
   3   5  14        0.13       -0.06      0.50 o
   4   5  14        0.25        0.00      0.53 o
   5   5  14        0.02       -0.51      0.51 o
   6   5  14        1.57        0.81      0.59 o
   7   5  14        1.20        0.92      0.66 o
   8   5  14        2.19        1.06      0.98 o
   9   5  14        0.62       -0.77      0.77 o
  10   5  14        0.07       -0.76      0.77 o
   3   6  14        0.12        0.62      0.54 o
   4   6  14        0.04        0.42      0.51 o
   5   6  14        0.72        1.28      0.64 o
   6   6  14        0.98        0.27      0.72 o
   7   6  14        0.50        0.60      0.63 o
   8   6  14        0.95        0.35      0.67 o
   9   6  14        7.08        5.15      0.94 o
  10   6  14        0.14       -0.65      0.65 o
   4   7  14        0.32       -0.29      0.54 o
   5   7  14        2.09        2.17      0.67 o
   6   7  14       11.40       11.35      1.03 o
   7   7  14        0.26        0.18      0.56 o
   8   7  14        0.03        1.13      0.59 o
   9   7  14        1.96        2.18      1.05 o
   6   8  14        0.23        0.36      0.61 o
   7   8  14       11.68       15.03      1.13 o
   8   8  14        0.20        1.23      0.64 o
   2  -3  15        0.77        1.70      1.19 o
   3  -3  15        0.29       -0.90      0.91 o
   4  -3  15        0.15        0.04      0.78 o
   5  -3  15        0.02       -0.19      0.80 o
   1  -2  15        0.29        0.88      1.75 o
   2  -2  15        0.60        0.60      1.40 o
   3  -2  15        0.98        0.77      1.07 o
   4  -2  15        0.72       -0.03      1.05 o
   5  -2  15        0.00       -0.20      0.98 o
   6  -2  15        0.82        0.38      0.99 o
   1  -1  15        0.27        1.53      0.98 o
   2  -1  15        2.48        2.44      1.05 o
   3  -1  15        0.72       -0.08      0.94 o
   4  -1  15        2.10       -0.82      0.82 o
   5  -1  15        0.00        1.07      1.11 o
   6  -1  15        0.03        0.63      0.98 o
   7  -1  15        0.89        2.06      1.17 o
   1   0  15        0.50       -0.10      0.76 o
   2   0  15        0.92        1.04      1.19 o
   3   0  15        0.05        0.94      0.94 o
   4   0  15        0.70        0.31      0.94 o
   5   0  15        0.03       -0.22      0.84 o
   6   0  15        1.85        0.67      0.98 o
   7   0  15        0.86        1.11      1.06 o
   8   0  15        0.27       -0.47      0.96 o
   2   1  15        0.02        0.29      1.33 o
   3   1  15        0.00        0.25      0.78 o
   4   1  15        0.04        0.16      0.83 o
   5   1  15        0.32       -0.15      0.74 o
   6   1  15        0.38        0.26      0.81 o
   7   1  15        0.14        0.52      0.84 o
   8   1  15        1.52        1.69      1.86 o
   2   2  15        0.21        0.31      0.80 o
   3   2  15        1.01        1.19      0.88 o
   4   2  15        0.33        0.93      2.75 o
   5   2  15        0.33        0.83      1.00 o
   6   2  15        0.78       -0.27      0.81 o
   7   2  15        0.09        0.23      0.78 o
   8   2  15        0.01       -0.61      0.86 o
   3   3  15        0.12        0.14      0.63 o
   4   3  15        0.12       -0.50      0.59 o
   5   3  15        0.31        0.16      0.90 o
   6   3  15        0.88        0.11      0.93 o
   7   3  15        3.14        3.43      1.33 o
   8   3  15        0.14       -0.11      0.79 o
   3   4  15        0.45        0.54      0.67 o
   4   4  15        0.22        0.97      0.68 o
   5   4  15        1.11        3.22      0.79 o
   6   4  15        1.10        0.56      0.65 o
   7   4  15        0.00        0.75      1.04 o
   8   4  15        2.63        3.46      1.09 o
   4   5  15        0.13        1.48      0.68 o
   5   5  15        1.45        0.77      0.73 o
   6   5  15        0.03        1.59      0.69 o
   7   5  15        0.25        0.44      0.64 o
   8   5  15        0.61        1.48      0.88 o
   6   6  15        0.12        0.47      0.58 o
   7   6  15        0.23        0.53      0.60 o
 
